# Supplementary material for: Occurrence and Risk Assessment of Pyrrolizidine Alkaloids in Spices and Culinary Herbs from Various Geographical Origins
Source: Toxins (Basel). 2020 Mar 1;12(3):155. doi: 10.3390/toxins12030155 (PMC7150964; doi:10.3390/toxins12030155)
Supplement: Supplementary file 1 [file toxins-12-00155-s001.zip]

Archive with 1 entries (1 files):
- toxins-723831-SI.xlsx
