# Supplementary material for: Occurrence and Risk Assessment of Pyrrolizidine Alkaloids in Spices and Culinary Herbs from Various Geographical Origins
Source: Toxins (Basel). 2020 Mar 1;12(3):155. doi: 10.3390/toxins12030155 (PMC7150964; doi:10.3390/toxins12030155)
Supplement: Supplementary file 1 [file toxins-12-00155-s001.zip › toxins-723831-SI.xlsx]

## Sheet: Results
Sample ID	Matrix	Origin	Year of harvest	Cultivation		PA/PANO Sum [µg/kg]		AcIm	AcImN	AcLy	AcLyN	Em	EmN	Ec	EcN	Eu	EuN	Ht	HtN	Ic	IcN	Ig	IgN	Im	ImN	Jb	JbN	Jl	JlN	Lc	LcN	Ly	LyN	Mk	MkN	Mx	MxN	Mc	McN	Rs	RsN	Sl	SlN	Sc	ScN	Sp	SpN	Sv	SvN
B099/17	Parsley	Poland	2016	conventional		29.039		< LOD	< LOD	< LOD	< LOD	0.155	< LOD	< LOD	< LOD	1.007	2.792	3.548	10.055	< LOD	< LOD	< LOD	< LOD	< LOD	< LOD	< LOD	< LOD	< LOD	< LOD	3.941	7.541	< LOD	< LOD	< LOD	< LOD	< LOD	< LOD	< LOD	< LOD	< LOD	< LOD	< LOD	< LOD	< LOD	< LOD	< LOD	< LOD	< LOD	< LOD
B100/17	Parsley	Tunisia	2016	organic		326.571		< LOD	< LOD	< LOD	< LOD	26.255	27.038	< LOD	< LOD	4.905	76.082	2.128	19.92	< LOD	< LOD	1.031	2.838	1.666	0.379	< LOD	< LOD	< LOD	< LOD	11.817	82.909	2.653	3.312	< LOD	< LOD	< LOD	< LOD	< LOD	< LOD	< LOD	1.4	< LOD	< LOD	19.456	30.882	2.808	6.422	< LOD	1.547
B101/17	Parsley	Germany	2017	organic		67.64		< LOD	< LOD	< LOD	< LOD	24.568	18.34	< LOD	< LOD	< LOD	< LOD	< LOD	< LOD	< LOD	< LOD	0.45	2.704	< LOD	< LOD	< LOD	< LOD	< LOD	< LOD	< LOD	< LOD	< LOD	< LOD	< LOD	< LOD	< LOD	< LOD	< LOD	< LOD	< LOD	4.309	< LOD	< LOD	2.942	4.928	1.712	5.646	< LOD	2.041
B102/17	Parsley	Germany	2017	conventional		0		< LOD	< LOD	< LOD	< LOD	< LOD	< LOD	< LOD	< LOD	< LOD	< LOD	< LOD	< LOD	< LOD	< LOD	< LOD	< LOD	< LOD	< LOD	< LOD	< LOD	< LOD	< LOD	< LOD	< LOD	< LOD	< LOD	< LOD	< LOD	< LOD	< LOD	< LOD	< LOD	< LOD	< LOD	< LOD	< LOD	< LOD	< LOD	< LOD	< LOD	< LOD	< LOD
B103/17	Parsley	Poland	2016	conventional		6.769		< LOD	< LOD	< LOD	< LOD	< LOD	< LOD	< LOD	< LOD	< LOD	< LOD	< LOD	< LOD	< LOD	< LOD	< LOD	0.98	< LOD	< LOD	< LOD	< LOD	< LOD	< LOD	< LOD	< LOD	< LOD	< LOD	< LOD	< LOD	< LOD	< LOD	< LOD	< LOD	< LOD	1.4	< LOD	< LOD	< LOD	1.431	< LOD	2.958	< LOD	< LOD
B104/17	Parsley	Serbia	2016	conventional		0.874		< LOD	< LOD	< LOD	< LOD	< LOD	< LOD	< LOD	< LOD	0.4	< LOD	0.474	< LOD	< LOD	< LOD	< LOD	< LOD	< LOD	< LOD	< LOD	< LOD	< LOD	< LOD	< LOD	< LOD	< LOD	< LOD	< LOD	< LOD	< LOD	< LOD	< LOD	< LOD	< LOD	< LOD	< LOD	< LOD	< LOD	< LOD	< LOD	< LOD	< LOD	< LOD
B105/17	Parsley	Poland	2016	conventional		114.923		< LOD	< LOD	< LOD	< LOD	< LOD	< LOD	< LOD	< LOD	< LOD	< LOD	< LOD	< LOD	< LOD	< LOD	1.049	8.809	< LOD	< LOD	< LOD	< LOD	< LOD	< LOD	< LOD	< LOD	< LOD	1.608	< LOD	< LOD	< LOD	< LOD	< LOD	< LOD	< LOD	5.083	< LOD	< LOD	13.091	45.441	9.632	25.106	0.5	3.679
B106/17	Parsley	Germany	2017	conventional		0		< LOD	< LOD	< LOD	< LOD	< LOD	< LOD	< LOD	< LOD	< LOD	< LOD	< LOD	< LOD	< LOD	< LOD	< LOD	< LOD	< LOD	< LOD	< LOD	< LOD	< LOD	< LOD	< LOD	< LOD	< LOD	< LOD	< LOD	< LOD	< LOD	< LOD	< LOD	< LOD	< LOD	< LOD	< LOD	< LOD	< LOD	< LOD	< LOD	< LOD	< LOD	< LOD
B107/17	Parsley	unknown	2017	conventional		0		< LOD	< LOD	< LOD	< LOD	< LOD	< LOD	< LOD	< LOD	< LOD	< LOD	< LOD	< LOD	< LOD	< LOD	< LOD	< LOD	< LOD	< LOD	< LOD	< LOD	< LOD	< LOD	< LOD	< LOD	< LOD	< LOD	< LOD	< LOD	< LOD	< LOD	< LOD	< LOD	< LOD	< LOD	< LOD	< LOD	< LOD	< LOD	< LOD	< LOD	< LOD	< LOD
B108/17	Parsley	unknown	2016	conventional		11.504		< LOD	< LOD	< LOD	< LOD	< LOD	< LOD	< LOD	< LOD	< LOD	< LOD	< LOD	< LOD	< LOD	5.43	< LOD	< LOD	< LOD	4.874	< LOD	< LOD	< LOD	< LOD	< LOD	< LOD	0.5	0.7	< LOD	< LOD	< LOD	< LOD	< LOD	< LOD	< LOD	< LOD	< LOD	< LOD	< LOD	< LOD	< LOD	< LOD	< LOD	< LOD
B110/17	Oregano	Turkey	2016	conventional		1819.18		< LOD	< LOD	< LOD	< LOD	3.16	< LOD	< LOD	< LOD	916.82	499.09	3.93	1.07	< LOD	< LOD	< LOD	7.6	< LOD	6.72	< LOD	< LOD	< LOD	< LOD	201.53	29.08	< LOD	88.7	< LOD	< LOD	< LOD	< LOD	< LOD	< LOD	< LOD	< LOD	< LOD	< LOD	6.68	18.74	< LOD	< LOD	1.76	24.56
B111/17	Oregano	Turkey	2016	organic		66.393		< LOD	< LOD	< LOD	< LOD	0.2	< LOD	< LOD	< LOD	2.108	14.503	0.339	2.781	< LOD	< LOD	< LOD	0.748	< LOD	12.086	< LOD	< LOD	< LOD	< LOD	0.768	20.176	< LOD	2.598	< LOD	< LOD	< LOD	< LOD	< LOD	< LOD	< LOD	< LOD	< LOD	< LOD	1.1	2.468	< LOD	< LOD	< LOD	1.092
B112/17	Oregano	Turkey	2016	conventional		860.75		< LOD	< LOD	< LOD	< LOD	0.2	< LOD	< LOD	< LOD	156.605	28.37	< LOD	< LOD	< LOD	< LOD	< LOD	2.18	10.075	49.06	< LOD	< LOD	< LOD	< LOD	45.625	5.44	55.105	492.745	< LOD	< LOD	< LOD	< LOD	< LOD	< LOD	< LOD	< LOD	< LOD	< LOD	< LOD	3.245	< LOD	< LOD	0.5	2.91
B113/17	Oregano	Chile	2016	conventional		41.567		< LOD	< LOD	< LOD	< LOD	< LOD	< LOD	< LOD	< LOD	< LOD	< LOD	< LOD	< LOD	< LOD	< LOD	< LOD	2.382	0.45	0.15	< LOD	< LOD	< LOD	< LOD	< LOD	< LOD	3.052	9.386	< LOD	< LOD	< LOD	< LOD	< LOD	< LOD	1.05	5.513	< LOD	< LOD	1.1	10.862	2.316	5.306	< LOD	< LOD
B114/17	Oregano	Turkey	2016	conventional		174.341		< LOD	< LOD	< LOD	< LOD	1.579	< LOD	< LOD	< LOD	20.475	44.512	1.79	3.043	< LOD	< LOD	< LOD	4.157	< LOD	0.361	< LOD	< LOD	< LOD	< LOD	9.723	10.611	2.605	10.133	< LOD	< LOD	< LOD	< LOD	< LOD	< LOD	< LOD	3.193	< LOD	< LOD	1.1	22.258	< LOD	< LOD	0.5	3.037
B115/17	Oregano	Turkey	2015	organic		109.12		< LOD	< LOD	< LOD	< LOD	1.06	0.94	< LOD	< LOD	< LOD	< LOD	< LOD	< LOD	< LOD	< LOD	< LOD	< LOD	< LOD	107.12	< LOD	< LOD	< LOD	< LOD	< LOD	< LOD	< LOD	< LOD	< LOD	< LOD	< LOD	< LOD	< LOD	< LOD	< LOD	< LOD	< LOD	< LOD	< LOD	< LOD	< LOD	< LOD	< LOD	< LOD
B116/17	Oregano	Turkey	2017	organic		152.543		< LOD	< LOD	< LOD	< LOD	0.592	0.708	< LOD	< LOD	18.584	100.374	0.416	1.906	< LOD	< LOD	< LOD	0.2	0.45	4.269	< LOD	< LOD	< LOD	< LOD	2.039	10.89	< LOD	9.06	< LOD	< LOD	< LOD	< LOD	< LOD	< LOD	< LOD	1.4	< LOD	< LOD	< LOD	0.35	< LOD	< LOD	< LOD	0.35
B117/17	Oregano	Chile	2016	conventional		0		< LOD	< LOD	< LOD	< LOD	< LOD	< LOD	< LOD	< LOD	< LOD	< LOD	< LOD	< LOD	< LOD	< LOD	< LOD	< LOD	< LOD	< LOD	< LOD	< LOD	< LOD	< LOD	< LOD	< LOD	< LOD	< LOD	< LOD	< LOD	< LOD	< LOD	< LOD	< LOD	< LOD	< LOD	< LOD	< LOD	< LOD	< LOD	< LOD	< LOD	< LOD	< LOD
B118/17	Oregano	unknown	unknown	conventional		121.291		< LOD	< LOD	< LOD	< LOD	< LOD	< LOD	< LOD	< LOD	< LOD	< LOD	< LOD	< LOD	< LOD	< LOD	< LOD	8.054	< LOD	< LOD	< LOD	< LOD	< LOD	< LOD	< LOD	< LOD	< LOD	< LOD	< LOD	< LOD	< LOD	< LOD	< LOD	< LOD	1.05	4.267	< LOD	< LOD	6.932	33.853	15.332	49.436	0.5	1.867
B119/17	Oregano	unknown	unknown	conventional		3.305		< LOD	< LOD	< LOD	< LOD	< LOD	< LOD	< LOD	< LOD	< LOD	< LOD	< LOD	< LOD	< LOD	< LOD	< LOD	< LOD	< LOD	1.847	< LOD	< LOD	< LOD	< LOD	< LOD	< LOD	< LOD	1.458	< LOD	< LOD	< LOD	< LOD	< LOD	< LOD	< LOD	< LOD	< LOD	< LOD	< LOD	< LOD	< LOD	< LOD	< LOD	< LOD
B120/17	Thyme	Marocco	2016	organic		79.411		< LOD	< LOD	< LOD	< LOD	< LOD	0.25	< LOD	< LOD	< LOD	< LOD	0.102	< LOD	0.6	< LOD	< LOD	< LOD	< LOD	< LOD	< LOD	< LOD	< LOD	< LOD	< LOD	0.1	0.5	0.7	< LOD	< LOD	< LOD	< LOD	< LOD	< LOD	19.912	48.848	< LOD	< LOD	< LOD	0.792	< LOD	< LOD	< LOD	< LOD
B121/17	Thyme	Poland	2016	organic		0		< LOD	< LOD	< LOD	< LOD	< LOD	< LOD	< LOD	< LOD	< LOD	< LOD	< LOD	< LOD	< LOD	< LOD	< LOD	< LOD	< LOD	< LOD	< LOD	< LOD	< LOD	< LOD	< LOD	< LOD	< LOD	< LOD	< LOD	< LOD	< LOD	< LOD	< LOD	< LOD	< LOD	< LOD	< LOD	< LOD	< LOD	< LOD	< LOD	< LOD	< LOD	< LOD
B122/17	Thyme	Poland	2016	conventional		0		< LOD	< LOD	< LOD	< LOD	< LOD	< LOD	< LOD	< LOD	< LOD	< LOD	< LOD	< LOD	< LOD	< LOD	< LOD	< LOD	< LOD	< LOD	< LOD	< LOD	< LOD	< LOD	< LOD	< LOD	< LOD	< LOD	< LOD	< LOD	< LOD	< LOD	< LOD	< LOD	< LOD	< LOD	< LOD	< LOD	< LOD	< LOD	< LOD	< LOD	< LOD	< LOD
B123/17	Thyme	Egypt	2016	conventional		0		< LOD	< LOD	< LOD	< LOD	< LOD	< LOD	< LOD	< LOD	< LOD	< LOD	< LOD	< LOD	< LOD	< LOD	< LOD	< LOD	< LOD	< LOD	< LOD	< LOD	< LOD	< LOD	< LOD	< LOD	< LOD	< LOD	< LOD	< LOD	< LOD	< LOD	< LOD	< LOD	< LOD	< LOD	< LOD	< LOD	< LOD	< LOD	< LOD	< LOD	< LOD	< LOD
B124/17	Thyme	Poland	2016	conventional		0		< LOD	< LOD	< LOD	< LOD	< LOD	< LOD	< LOD	< LOD	< LOD	< LOD	< LOD	< LOD	< LOD	< LOD	< LOD	< LOD	< LOD	< LOD	< LOD	< LOD	< LOD	< LOD	< LOD	< LOD	< LOD	< LOD	< LOD	< LOD	< LOD	< LOD	< LOD	< LOD	< LOD	< LOD	< LOD	< LOD	< LOD	< LOD	< LOD	< LOD	< LOD	< LOD
B125/17	Thyme	Poland	2016	conventional		218.524		0.352	< LOD	0.722	< LOD	0.2	< LOD	< LOD	< LOD	< LOD	< LOD	< LOD	< LOD	< LOD	0.668	< LOD	18.124	0.45	0.704	< LOD	< LOD	< LOD	< LOD	0.1	< LOD	0.5	1.943	< LOD	< LOD	< LOD	< LOD	< LOD	< LOD	4.231	46.18	< LOD	< LOD	31.079	69.404	13.528	22.636	3.544	4.159
B126/17	Thyme	Poland	2016	conventional		0		< LOD	< LOD	< LOD	< LOD	< LOD	< LOD	< LOD	< LOD	< LOD	< LOD	< LOD	< LOD	< LOD	< LOD	< LOD	< LOD	< LOD	< LOD	< LOD	< LOD	< LOD	< LOD	< LOD	< LOD	< LOD	< LOD	< LOD	< LOD	< LOD	< LOD	< LOD	< LOD	< LOD	< LOD	< LOD	< LOD	< LOD	< LOD	< LOD	< LOD	< LOD	< LOD
B127/17	Thyme	Egypt	2015	conventional		0		< LOD	< LOD	< LOD	< LOD	< LOD	< LOD	< LOD	< LOD	< LOD	< LOD	< LOD	< LOD	< LOD	< LOD	< LOD	< LOD	< LOD	< LOD	< LOD	< LOD	< LOD	< LOD	< LOD	< LOD	< LOD	< LOD	< LOD	< LOD	< LOD	< LOD	< LOD	< LOD	< LOD	< LOD	< LOD	< LOD	< LOD	< LOD	< LOD	< LOD	< LOD	< LOD
B128/17	Thyme	Poland	2016	conventional		0		< LOD	< LOD	< LOD	< LOD	< LOD	< LOD	< LOD	< LOD	< LOD	< LOD	< LOD	< LOD	< LOD	< LOD	< LOD	< LOD	< LOD	< LOD	< LOD	< LOD	< LOD	< LOD	< LOD	< LOD	< LOD	< LOD	< LOD	< LOD	< LOD	< LOD	< LOD	< LOD	< LOD	< LOD	< LOD	< LOD	< LOD	< LOD	< LOD	< LOD	< LOD	< LOD
B129/17	Thyme	unknown	unknown	conventional		11.572		< LOD	< LOD	< LOD	< LOD	< LOD	< LOD	< LOD	< LOD	2.7	1.016	1.102	0.336	< LOD	< LOD	< LOD	0.78	0.45	< LOD	< LOD	< LOD	< LOD	< LOD	0.1	< LOD	< LOD	< LOD	< LOD	< LOD	< LOD	< LOD	< LOD	< LOD	< LOD	< LOD	< LOD	< LOD	< LOD	0.828	< LOD	< LOD	< LOD	< LOD
B130/17	Majoram	Egypt	2016	conventional		1		< LOD	< LOD	< LOD	< LOD	< LOD	< LOD	< LOD	< LOD	0.4	0.5	< LOD	< LOD	< LOD	< LOD	< LOD	< LOD	< LOD	< LOD	< LOD	< LOD	< LOD	< LOD	0.1	< LOD	< LOD	< LOD	< LOD	< LOD	< LOD	< LOD	< LOD	< LOD	< LOD	< LOD	< LOD	< LOD	< LOD	< LOD	< LOD	< LOD	< LOD	< LOD
B131/17	Majoram	Egypt	2016	conventional		15.341		< LOD	< LOD	< LOD	< LOD	< LOD	< LOD	< LOD	< LOD	0.4	2.869	< LOD	0.354	< LOD	< LOD	< LOD	1.485	< LOD	< LOD	< LOD	< LOD	< LOD	< LOD	0.1	< LOD	< LOD	< LOD	< LOD	< LOD	< LOD	< LOD	< LOD	< LOD	< LOD	< LOD	< LOD	< LOD	1.1	7.444	< LOD	< LOD	< LOD	< LOD
B132/17	Majoram	Egypt	2016	conventional		83.42		< LOD	< LOD	< LOD	< LOD	< LOD	< LOD	< LOD	< LOD	0.4	0.5	0.162	0.585	< LOD	< LOD	3.914	10.294	< LOD	< LOD	< LOD	< LOD	< LOD	< LOD	0.1	0.249	< LOD	< LOD	< LOD	< LOD	< LOD	< LOD	< LOD	< LOD	< LOD	< LOD	< LOD	< LOD	14.553	44.716	< LOD	< LOD	< LOD	< LOD
B133/17	Majoram	Egypt	2016	conventional		53.866		< LOD	< LOD	< LOD	< LOD	< LOD	< LOD	< LOD	< LOD	0.4	0.5	< LOD	0.1	< LOD	< LOD	2.946	5.539	< LOD	< LOD	< LOD	< LOD	< LOD	< LOD	0.1	0.252	< LOD	< LOD	< LOD	< LOD	< LOD	< LOD	< LOD	< LOD	< LOD	< LOD	< LOD	< LOD	8.177	29.15	< LOD	< LOD	< LOD	< LOD
B134/17	Majoram	Egypt	2016	conventional		159.516		< LOD	< LOD	< LOD	< LOD	< LOD	< LOD	< LOD	< LOD	0.4	1.075	< LOD	0.1	< LOD	< LOD	3.922	27.728	< LOD	< LOD	< LOD	< LOD	< LOD	< LOD	0.1	< LOD	< LOD	< LOD	< LOD	< LOD	< LOD	< LOD	< LOD	< LOD	< LOD	1.4	< LOD	< LOD	10.212	107.52	< LOD	< LOD	3.186	3.386
B135/17	Majoram	Egypt	2016	conventional		27.709		< LOD	< LOD	< LOD	< LOD	< LOD	< LOD	< LOD	< LOD	< LOD	< LOD	< LOD	< LOD	< LOD	< LOD	2.476	2.953	< LOD	< LOD	< LOD	< LOD	< LOD	< LOD	0.1	< LOD	< LOD	< LOD	< LOD	< LOD	< LOD	< LOD	< LOD	< LOD	< LOD	< LOD	< LOD	< LOD	4.772	13.407	< LOD	< LOD	< LOD	< LOD
B136/17	Majoram	Germany	2016	conventional		4.746		< LOD	< LOD	< LOD	< LOD	< LOD	< LOD	< LOD	< LOD	< LOD	< LOD	< LOD	< LOD	< LOD	< LOD	< LOD	< LOD	< LOD	< LOD	< LOD	< LOD	< LOD	< LOD	0.331	< LOD	< LOD	< LOD	< LOD	< LOD	< LOD	< LOD	< LOD	< LOD	< LOD	1.4	< LOD	< LOD	< LOD	1.356	< LOD	< LOD	< LOD	0.803
B137/17	Majoram	Germany	2016	conventional		20.358		< LOD	< LOD	< LOD	< LOD	< LOD	< LOD	< LOD	< LOD	< LOD	< LOD	< LOD	< LOD	< LOD	< LOD	< LOD	1.369	< LOD	< LOD	< LOD	< LOD	< LOD	< LOD	0.281	< LOD	< LOD	< LOD	< LOD	< LOD	< LOD	< LOD	< LOD	< LOD	< LOD	1.4	< LOD	< LOD	1.1	4.816	< LOD	< LOD	< LOD	2.95
B138/17	Majoram	Germany	2016	conventional		90.75		< LOD	< LOD	< LOD	< LOD	< LOD	< LOD	< LOD	< LOD	< LOD	< LOD	< LOD	< LOD	< LOD	< LOD	3.499	17.004	< LOD	< LOD	< LOD	< LOD	< LOD	< LOD	0.261	< LOD	< LOD	< LOD	< LOD	< LOD	< LOD	< LOD	< LOD	< LOD	1.05	5.576	< LOD	< LOD	5.853	44.586	2.711	0.88	0.5	8.445
B139/17	Majoram	Egypt	2016	conventional		100.589		< LOD	< LOD	< LOD	< LOD	< LOD	< LOD	< LOD	< LOD	< LOD	< LOD	< LOD	< LOD	< LOD	< LOD	2.614	5.219	< LOD	< LOD	< LOD	< LOD	< LOD	< LOD	0.1	< LOD	< LOD	< LOD	< LOD	< LOD	< LOD	< LOD	< LOD	< LOD	< LOD	< LOD	< LOD	< LOD	8.264	80.838	< LOD	< LOD	< LOD	< LOD
B140/17	Basil	Egypt	2016	conventional		0		< LOD	< LOD	< LOD	< LOD	< LOD	< LOD	< LOD	< LOD	< LOD	< LOD	< LOD	< LOD	< LOD	< LOD	< LOD	< LOD	< LOD	< LOD	< LOD	< LOD	< LOD	< LOD	< LOD	< LOD	< LOD	< LOD	< LOD	< LOD	< LOD	< LOD	< LOD	< LOD	< LOD	< LOD	< LOD	< LOD	< LOD	< LOD	< LOD	< LOD	< LOD	< LOD
B141/17	Basil	Egypt	2016	conventional		0		< LOD	< LOD	< LOD	< LOD	< LOD	< LOD	< LOD	< LOD	< LOD	< LOD	< LOD	< LOD	< LOD	< LOD	< LOD	< LOD	< LOD	< LOD	< LOD	< LOD	< LOD	< LOD	< LOD	< LOD	< LOD	< LOD	< LOD	< LOD	< LOD	< LOD	< LOD	< LOD	< LOD	< LOD	< LOD	< LOD	< LOD	< LOD	< LOD	< LOD	< LOD	< LOD
B142/17	Basil	Egypt	2016	conventional		0		< LOD	< LOD	< LOD	< LOD	< LOD	< LOD	< LOD	< LOD	< LOD	< LOD	< LOD	< LOD	< LOD	< LOD	< LOD	< LOD	< LOD	< LOD	< LOD	< LOD	< LOD	< LOD	< LOD	< LOD	< LOD	< LOD	< LOD	< LOD	< LOD	< LOD	< LOD	< LOD	< LOD	< LOD	< LOD	< LOD	< LOD	< LOD	< LOD	< LOD	< LOD	< LOD
B143/17	Basil	Egypt	2016	conventional		0		< LOD	< LOD	< LOD	< LOD	< LOD	< LOD	< LOD	< LOD	< LOD	< LOD	< LOD	< LOD	< LOD	< LOD	< LOD	< LOD	< LOD	< LOD	< LOD	< LOD	< LOD	< LOD	< LOD	< LOD	< LOD	< LOD	< LOD	< LOD	< LOD	< LOD	< LOD	< LOD	< LOD	< LOD	< LOD	< LOD	< LOD	< LOD	< LOD	< LOD	< LOD	< LOD
B144/17	Basil	Egypt	2016	conventional		0		< LOD	< LOD	< LOD	< LOD	< LOD	< LOD	< LOD	< LOD	< LOD	< LOD	< LOD	< LOD	< LOD	< LOD	< LOD	< LOD	< LOD	< LOD	< LOD	< LOD	< LOD	< LOD	< LOD	< LOD	< LOD	< LOD	< LOD	< LOD	< LOD	< LOD	< LOD	< LOD	< LOD	< LOD	< LOD	< LOD	< LOD	< LOD	< LOD	< LOD	< LOD	< LOD
B145/17	Basil	Egypt	2016	conventional		0		< LOD	< LOD	< LOD	< LOD	< LOD	< LOD	< LOD	< LOD	< LOD	< LOD	< LOD	< LOD	< LOD	< LOD	< LOD	< LOD	< LOD	< LOD	< LOD	< LOD	< LOD	< LOD	< LOD	< LOD	< LOD	< LOD	< LOD	< LOD	< LOD	< LOD	< LOD	< LOD	< LOD	< LOD	< LOD	< LOD	< LOD	< LOD	< LOD	< LOD	< LOD	< LOD
B146/17	Basil	unknown	unknown	conventional		0		< LOD	< LOD	< LOD	< LOD	< LOD	< LOD	< LOD	< LOD	< LOD	< LOD	< LOD	< LOD	< LOD	< LOD	< LOD	< LOD	< LOD	< LOD	< LOD	< LOD	< LOD	< LOD	< LOD	< LOD	< LOD	< LOD	< LOD	< LOD	< LOD	< LOD	< LOD	< LOD	< LOD	< LOD	< LOD	< LOD	< LOD	< LOD	< LOD	< LOD	< LOD	< LOD
B147/17	Basil	unknown	unknown	conventional		27.848		< LOD	< LOD	< LOD	< LOD	0.2	< LOD	< LOD	< LOD	6.998	2.034	4.392	0.904	< LOD	< LOD	< LOD	< LOD	5.588	0.224	< LOD	< LOD	< LOD	< LOD	0.344	0.1	3.838	0.7	< LOD	< LOD	< LOD	< LOD	< LOD	< LOD	< LOD	< LOD	< LOD	< LOD	< LOD	< LOD	< LOD	< LOD	< LOD	< LOD
B148/17	Basil	Peru	2016	conventional		0.236		< LOD	< LOD	< LOD	< LOD	< LOD	< LOD	< LOD	< LOD	< LOD	< LOD	< LOD	< LOD	< LOD	< LOD	< LOD	< LOD	< LOD	< LOD	< LOD	< LOD	< LOD	< LOD	0.236	< LOD	< LOD	< LOD	< LOD	< LOD	< LOD	< LOD	< LOD	< LOD	< LOD	< LOD	< LOD	< LOD	< LOD	< LOD	< LOD	< LOD	< LOD	< LOD
B149/17	Basil	Egypt	2016	conventional		0		< LOD	< LOD	< LOD	< LOD	< LOD	< LOD	< LOD	< LOD	< LOD	< LOD	< LOD	< LOD	< LOD	< LOD	< LOD	< LOD	< LOD	< LOD	< LOD	< LOD	< LOD	< LOD	< LOD	< LOD	< LOD	< LOD	< LOD	< LOD	< LOD	< LOD	< LOD	< LOD	< LOD	< LOD	< LOD	< LOD	< LOD	< LOD	< LOD	< LOD	< LOD	< LOD
B149/18	Thyme	unknown	2016	conventional		4.751		< LOD	< LOD	< LOD	< LOD	< LOD	< LOD	< LOD	< LOD	< LOD	< LOD	< LOD	< LOD	< LOD	0.753	< LOD	< LOD	< LOD	< LOD	< LOD	< LOD	< LOD	1.3	0.1	< LOD	< LOD	2.598	< LOD	< LOD	< LOD	< LOD	< LOD	< LOD	< LOD	< LOD	< LOD	< LOD	< LOD	< LOD	< LOD	< LOD	< LOD	< LOD
B150/17	Savory	Poland	2016	conventional		0		< LOD	< LOD	< LOD	< LOD	< LOD	< LOD	< LOD	< LOD	< LOD	< LOD	< LOD	< LOD	< LOD	< LOD	< LOD	< LOD	< LOD	< LOD	< LOD	< LOD	< LOD	< LOD	< LOD	< LOD	< LOD	< LOD	< LOD	< LOD	< LOD	< LOD	< LOD	< LOD	< LOD	< LOD	< LOD	< LOD	< LOD	< LOD	< LOD	< LOD	< LOD	< LOD
B150/18	Thyme	Germany	2016	conventional		97.736		< LOD	< LOD	< LOD	< LOD	< LOD	< LOD	< LOD	< LOD	< LOD	< LOD	< LOD	< LOD	10.892	1.134	< LOD	0.2	< LOD	1.148	< LOD	< LOD	< LOD	< LOD	0.294	< LOD	11.4	70.112	< LOD	< LOD	< LOD	< LOD	< LOD	< LOD	< LOD	< LOD	< LOD	< LOD	< LOD	2.406	< LOD	< LOD	< LOD	< LOD
B151/17	Savory	Croatia	2016	conventional		118.522		< LOD	< LOD	< LOD	< LOD	0.2	< LOD	< LOD	< LOD	< LOD	< LOD	< LOD	< LOD	< LOD	< LOD	< LOD	< LOD	17.96	35.832	< LOD	< LOD	< LOD	< LOD	< LOD	< LOD	14.188	49.75	< LOD	< LOD	< LOD	< LOD	< LOD	< LOD	< LOD	< LOD	< LOD	< LOD	< LOD	< LOD	< LOD	< LOD	< LOD	< LOD
B151/18	Thyme	Poland	2016	conventional		0.285		< LOD	< LOD	< LOD	< LOD	< LOD	< LOD	< LOD	< LOD	< LOD	< LOD	< LOD	< LOD	< LOD	< LOD	< LOD	< LOD	< LOD	< LOD	< LOD	< LOD	< LOD	< LOD	0.285	< LOD	< LOD	< LOD	< LOD	< LOD	< LOD	< LOD	< LOD	< LOD	< LOD	< LOD	< LOD	< LOD	< LOD	< LOD	< LOD	< LOD	< LOD	< LOD
B152/17	Savory	Albany	2016	conventional		1108.57		< LOD	< LOD	< LOD	< LOD	0.2	< LOD	< LOD	< LOD	0.4	5.871	< LOD	0.1	< LOD	< LOD	< LOD	< LOD	38.104	341.974	< LOD	< LOD	< LOD	< LOD	0.33	3.344	37.762	680.482	< LOD	< LOD	< LOD	< LOD	< LOD	< LOD	< LOD	< LOD	< LOD	< LOD	< LOD	< LOD	< LOD	< LOD	< LOD	< LOD
B152/18	Thyme	Egypt	2016	conventional		0		< LOD	< LOD	< LOD	< LOD	< LOD	< LOD	< LOD	< LOD	< LOD	< LOD	< LOD	< LOD	< LOD	< LOD	< LOD	< LOD	< LOD	< LOD	< LOD	< LOD	< LOD	< LOD	< LOD	< LOD	< LOD	< LOD	< LOD	< LOD	< LOD	< LOD	< LOD	< LOD	< LOD	< LOD	< LOD	< LOD	< LOD	< LOD	< LOD	< LOD	< LOD	< LOD
B153/17	Savory	Poland	2016	conventional		6.952		< LOD	< LOD	< LOD	< LOD	< LOD	< LOD	< LOD	< LOD	< LOD	< LOD	< LOD	< LOD	< LOD	< LOD	< LOD	1.416	< LOD	< LOD	< LOD	< LOD	< LOD	< LOD	0.1	< LOD	< LOD	< LOD	< LOD	< LOD	< LOD	< LOD	< LOD	< LOD	< LOD	< LOD	< LOD	< LOD	1.1	1.341	< LOD	1.482	0.5	1.013
B153/18	Thyme	Poland	2016	conventional		150.564		< LOD	< LOD	< LOD	< LOD	134.858	< LOD	< LOD	< LOD	< LOD	1.62	< LOD	< LOD	< LOD	< LOD	< LOD	< LOD	< LOD	< LOD	< LOD	< LOD	< LOD	< LOD	< LOD	0.1	< LOD	< LOD	< LOD	< LOD	< LOD	< LOD	< LOD	< LOD	< LOD	3.816	< LOD	< LOD	1.1	0.88	4.648	3.042	0.5	< LOD
B154/17	Savory	Poland	2016	conventional		33.309		< LOD	< LOD	< LOD	< LOD	0.2	< LOD	< LOD	< LOD	< LOD	< LOD	< LOD	< LOD	< LOD	< LOD	< LOD	4.114	< LOD	0.529	< LOD	< LOD	< LOD	< LOD	0.164	< LOD	1.102	0.7	< LOD	< LOD	< LOD	< LOD	< LOD	< LOD	< LOD	1.4	< LOD	< LOD	4.67	12.839	< LOD	2.46	0.952	4.179
B154/18	Thyme	Poland	unknown	organic		3.546		< LOD	< LOD	< LOD	< LOD	1.704	< LOD	< LOD	< LOD	< LOD	< LOD	< LOD	< LOD	< LOD	< LOD	< LOD	< LOD	0.45	< LOD	< LOD	< LOD	< LOD	< LOD	0.192	< LOD	0.5	0.7	< LOD	< LOD	< LOD	< LOD	< LOD	< LOD	< LOD	< LOD	< LOD	< LOD	< LOD	< LOD	< LOD	< LOD	< LOD	< LOD
B155/17	Savory	Poland	2016	conventional		7.494		< LOD	< LOD	< LOD	< LOD	< LOD	< LOD	< LOD	< LOD	< LOD	< LOD	< LOD	< LOD	< LOD	< LOD	< LOD	0.498	< LOD	< LOD	< LOD	< LOD	< LOD	< LOD	0.1	< LOD	< LOD	< LOD	< LOD	< LOD	< LOD	< LOD	< LOD	< LOD	< LOD	< LOD	< LOD	< LOD	1.1	1.908	0.75	2.788	< LOD	0.35
B155/18	Basil	unknown	2016	conventional		18		< LOD	< LOD	< LOD	< LOD	< LOD	< LOD	< LOD	< LOD	4.205	9.184	1.833	2.014	< LOD	< LOD	< LOD	< LOD	< LOD	< LOD	< LOD	< LOD	< LOD	< LOD	0.664	0.1	< LOD	< LOD	< LOD	< LOD	< LOD	< LOD	< LOD	< LOD	< LOD	< LOD	< LOD	< LOD	< LOD	< LOD	< LOD	< LOD	< LOD	< LOD
B156/17	Savory	Germany	2016	conventional		0.88		< LOD	< LOD	< LOD	< LOD	< LOD	< LOD	< LOD	< LOD	< LOD	< LOD	< LOD	< LOD	< LOD	< LOD	< LOD	< LOD	< LOD	< LOD	< LOD	< LOD	< LOD	< LOD	0.292	< LOD	< LOD	< LOD	< LOD	< LOD	< LOD	< LOD	< LOD	< LOD	< LOD	< LOD	< LOD	< LOD	< LOD	< LOD	< LOD	< LOD	< LOD	< LOD
B156/18	Basil	Egypt	2016	organic		0		< LOD	< LOD	< LOD	< LOD	< LOD	< LOD	< LOD	< LOD	< LOD	< LOD	< LOD	< LOD	< LOD	< LOD	< LOD	< LOD	< LOD	< LOD	< LOD	< LOD	< LOD	< LOD	< LOD	< LOD	< LOD	< LOD	< LOD	< LOD	< LOD	< LOD	< LOD	< LOD	< LOD	< LOD	< LOD	< LOD	< LOD	< LOD	< LOD	< LOD	< LOD	< LOD
B157/17	Savory	India	2016	conventional		1.382		< LOD	< LOD	< LOD	< LOD	< LOD	< LOD	< LOD	< LOD	< LOD	< LOD	< LOD	< LOD	< LOD	< LOD	< LOD	< LOD	< LOD	0.506	< LOD	< LOD	< LOD	< LOD	0.176	< LOD	< LOD	0.7	< LOD	< LOD	< LOD	< LOD	< LOD	< LOD	< LOD	< LOD	< LOD	< LOD	< LOD	< LOD	< LOD	< LOD	< LOD	< LOD
B157/18	Basil	Egypt	2016	conventional		15.947		< LOD	< LOD	< LOD	< LOD	< LOD	< LOD	< LOD	< LOD	1.764	12.219	0.293	1.571	< LOD	< LOD	< LOD	< LOD	< LOD	< LOD	< LOD	< LOD	< LOD	< LOD	< LOD	0.1	< LOD	< LOD	< LOD	< LOD	< LOD	< LOD	< LOD	< LOD	< LOD	< LOD	< LOD	< LOD	< LOD	< LOD	< LOD	< LOD	< LOD	< LOD
B158/17	Savory	unknown	unknown	conventional		1.745		< LOD	< LOD	< LOD	< LOD	< LOD	< LOD	< LOD	< LOD	< LOD	< LOD	< LOD	< LOD	< LOD	< LOD	< LOD	< LOD	< LOD	0.945	< LOD	< LOD	< LOD	< LOD	0.1	< LOD	< LOD	0.7	< LOD	< LOD	< LOD	< LOD	< LOD	< LOD	< LOD	< LOD	< LOD	< LOD	< LOD	< LOD	< LOD	< LOD	< LOD	< LOD
B158/18	Basil	Egypt	2016	conventional		4.505		< LOD	< LOD	< LOD	< LOD	< LOD	< LOD	< LOD	< LOD	0.4	2.898	0.252	0.553	< LOD	< LOD	< LOD	< LOD	< LOD	< LOD	< LOD	< LOD	< LOD	< LOD	< LOD	< LOD	< LOD	< LOD	< LOD	< LOD	< LOD	< LOD	< LOD	< LOD	< LOD	< LOD	< LOD	< LOD	< LOD	< LOD	< LOD	< LOD	< LOD	< LOD
B159/17	Savory	Albany	2016	conventional		709.135		< LOD	< LOD	< LOD	< LOD	< LOD	< LOD	< LOD	< LOD	< LOD	< LOD	16.535	< LOD	< LOD	< LOD	< LOD	11.38	68.38	85.62	< LOD	< LOD	< LOD	< LOD	0.185	< LOD	99.715	401.565	< LOD	< LOD	< LOD	< LOD	< LOD	< LOD	< LOD	1.4	< LOD	< LOD	3.105	6.38	< LOD	< LOD	< LOD	12.05
B159/18	Basil	Egypt	unknown	organic		0		< LOD	< LOD	< LOD	< LOD	< LOD	< LOD	< LOD	< LOD	< LOD	< LOD	< LOD	< LOD	< LOD	< LOD	< LOD	< LOD	< LOD	< LOD	< LOD	< LOD	< LOD	< LOD	< LOD	< LOD	< LOD	< LOD	< LOD	< LOD	< LOD	< LOD	< LOD	< LOD	< LOD	< LOD	< LOD	< LOD	< LOD	< LOD	< LOD	< LOD	< LOD	< LOD
B160/17	Pepper	Sri Lanka	2016	conventional		0		< LOD	< LOD	< LOD	< LOD	< LOD	< LOD	< LOD	< LOD	< LOD	< LOD	< LOD	< LOD	< LOD	< LOD	< LOD	< LOD	< LOD	< LOD	< LOD	< LOD	< LOD	< LOD	< LOD	< LOD	< LOD	< LOD	< LOD	< LOD	< LOD	< LOD	< LOD	< LOD	< LOD	< LOD	< LOD	< LOD	< LOD	< LOD	< LOD	< LOD	< LOD	< LOD
B160/18	Oregano	Poland	2016	conventional		648.301		< LOD	< LOD	< LOD	< LOD	6.339	< LOD	< LOD	< LOD	< LOD	< LOD	< LOD	< LOD	< LOD	< LOD	< LOD	71.113	< LOD	0.643	< LOD	< LOD	< LOD	< LOD	< LOD	< LOD	< LOD	< LOD	< LOD	< LOD	< LOD	< LOD	< LOD	< LOD	4.319	21.194	< LOD	< LOD	38.233	306.811	36.326	123.264	5.603	34.456
B161/17	Pepper	Sri Lanka	2016	conventional		0		< LOD	< LOD	< LOD	< LOD	< LOD	< LOD	< LOD	< LOD	< LOD	< LOD	< LOD	< LOD	< LOD	< LOD	< LOD	< LOD	< LOD	< LOD	< LOD	< LOD	< LOD	< LOD	< LOD	< LOD	< LOD	< LOD	< LOD	< LOD	< LOD	< LOD	< LOD	< LOD	< LOD	< LOD	< LOD	< LOD	< LOD	< LOD	< LOD	< LOD	< LOD	< LOD
B161/18	Oregano	Turkey	2016	conventional		119.135		< LOD	< LOD	< LOD	< LOD	< LOD	< LOD	< LOD	< LOD	4.605	27.521	< LOD	4.601	< LOD	< LOD	0.45	4.432	0.45	0.422	< LOD	< LOD	< LOD	< LOD	1.097	1.099	6.476	13.499	< LOD	< LOD	< LOD	< LOD	< LOD	< LOD	1.05	15.816	< LOD	< LOD	1.1	8.648	< LOD	5.246	0.5	13.4
B162/17	Pepper	Sri Lanka	2017	conventional		0		< LOD	< LOD	< LOD	< LOD	< LOD	< LOD	< LOD	< LOD	< LOD	< LOD	< LOD	< LOD	< LOD	< LOD	< LOD	< LOD	< LOD	< LOD	< LOD	< LOD	< LOD	< LOD	< LOD	< LOD	< LOD	< LOD	< LOD	< LOD	< LOD	< LOD	< LOD	< LOD	< LOD	< LOD	< LOD	< LOD	< LOD	< LOD	< LOD	< LOD	< LOD	< LOD
B162/18	Oregano	unknown	2016	conventional		66.301		< LOD	< LOD	< LOD	< LOD	< LOD	< LOD	< LOD	< LOD	< LOD	< LOD	< LOD	< LOD	< LOD	< LOD	< LOD	4.031	< LOD	< LOD	< LOD	< LOD	< LOD	< LOD	< LOD	0.382	< LOD	< LOD	< LOD	< LOD	< LOD	< LOD	< LOD	< LOD	< LOD	1.4	< LOD	< LOD	2.166	16.959	4.062	28.804	< LOD	8.497
B163/17	Pepper	Brasil	2017	conventional		0		< LOD	< LOD	< LOD	< LOD	< LOD	< LOD	< LOD	< LOD	< LOD	< LOD	< LOD	< LOD	< LOD	< LOD	< LOD	< LOD	< LOD	< LOD	< LOD	< LOD	< LOD	< LOD	< LOD	< LOD	< LOD	< LOD	< LOD	< LOD	< LOD	< LOD	< LOD	< LOD	< LOD	< LOD	< LOD	< LOD	< LOD	< LOD	< LOD	< LOD	< LOD	< LOD
B163/18	Oregano	Turkey	2016	organic		343.257		< LOD	< LOD	< LOD	< LOD	14.214	0.472	< LOD	< LOD	81.731	101.721	1.606	0.945	< LOD	< LOD	< LOD	< LOD	0.45	< LOD	< LOD	< LOD	< LOD	< LOD	83.2	49.778	5.513	0.7	< LOD	< LOD	< LOD	< LOD	< LOD	< LOD	< LOD	< LOD	< LOD	< LOD	1.1	< LOD	< LOD	< LOD	0.5	< LOD
B164/17	Pepper	Vietnam	2016	conventional		0		< LOD	< LOD	< LOD	< LOD	< LOD	< LOD	< LOD	< LOD	< LOD	< LOD	< LOD	< LOD	< LOD	< LOD	< LOD	< LOD	< LOD	< LOD	< LOD	< LOD	< LOD	< LOD	< LOD	< LOD	< LOD	< LOD	< LOD	< LOD	< LOD	< LOD	< LOD	< LOD	< LOD	< LOD	< LOD	< LOD	< LOD	< LOD	< LOD	< LOD	< LOD	< LOD
B164/18	Oregano	Turkey	2016	conventional		191.188		< LOD	< LOD	< LOD	< LOD	0.2	< LOD	< LOD	< LOD	5.587	133.469	0.07	0.188	< LOD	< LOD	< LOD	0.76	0.45	0.253	< LOD	< LOD	< LOD	< LOD	2.785	13.669	1.383	7.726	< LOD	< LOD	< LOD	< LOD	< LOD	< LOD	2.592	< LOD	< LOD	< LOD	< LOD	0.985	< LOD	< LOD	< LOD	1.765
B165/17	Pepper	India	2016	conventional		0		< LOD	< LOD	< LOD	< LOD	< LOD	< LOD	< LOD	< LOD	< LOD	< LOD	< LOD	< LOD	< LOD	< LOD	< LOD	< LOD	< LOD	< LOD	< LOD	< LOD	< LOD	< LOD	< LOD	< LOD	< LOD	< LOD	< LOD	< LOD	< LOD	< LOD	< LOD	< LOD	< LOD	< LOD	< LOD	< LOD	< LOD	< LOD	< LOD	< LOD	< LOD	< LOD
B165/18	Oregano	unknown	2016	organic		0		< LOD	< LOD	< LOD	< LOD	< LOD	< LOD	< LOD	< LOD	< LOD	< LOD	< LOD	< LOD	< LOD	< LOD	< LOD	< LOD	< LOD	< LOD	< LOD	< LOD	< LOD	< LOD	< LOD	< LOD	< LOD	< LOD	< LOD	< LOD	< LOD	< LOD	< LOD	< LOD	< LOD	< LOD	< LOD	< LOD	< LOD	< LOD	< LOD	< LOD	< LOD	< LOD
B166/17	Pepper	Vietnam	2017	conventional		0		< LOD	< LOD	< LOD	< LOD	< LOD	< LOD	< LOD	< LOD	< LOD	< LOD	< LOD	< LOD	< LOD	< LOD	< LOD	< LOD	< LOD	< LOD	< LOD	< LOD	< LOD	< LOD	< LOD	< LOD	< LOD	< LOD	< LOD	< LOD	< LOD	< LOD	< LOD	< LOD	< LOD	< LOD	< LOD	< LOD	< LOD	< LOD	< LOD	< LOD	< LOD	< LOD
B166/18	Oregano	Turkey	2017	conventional		8343.71		< LOD	< LOD	< LOD	< LOD	3.48	< LOD	< LOD	< LOD	421.8	6162.4	1.13	6.79	< LOD	< LOD	< LOD	9.82	1.47	3.7	< LOD	< LOD	< LOD	< LOD	304.8	1102.8	12.55	203.9	< LOD	< LOD	< LOD	< LOD	< LOD	< LOD	< LOD	< LOD	< LOD	< LOD	< LOD	11.88	< LOD	20.96	< LOD	28.94
B167/17	Pepper	Sri Lanka	2017	conventional		0		< LOD	< LOD	< LOD	< LOD	< LOD	< LOD	< LOD	< LOD	< LOD	< LOD	< LOD	< LOD	< LOD	< LOD	< LOD	< LOD	< LOD	< LOD	< LOD	< LOD	< LOD	< LOD	< LOD	< LOD	< LOD	< LOD	< LOD	< LOD	< LOD	< LOD	< LOD	< LOD	< LOD	< LOD	< LOD	< LOD	< LOD	< LOD	< LOD	< LOD	< LOD	< LOD
B167/18	Oregano	Turkey	2017	conventional		18078		< LOD	< LOD	< LOD	< LOD	4.79	< LOD	< LOD	< LOD	641.8	12574.2	19.17	149.45	< LOD	< LOD	< LOD	37.75	7.48	151.32	< LOD	< LOD	< LOD	< LOD	357.2	1988.6	15.48	1948.4	< LOD	< LOD	< LOD	< LOD	< LOD	< LOD	56.44	< LOD	< LOD	< LOD	12.18	57.74	< LOD	11.87	2.56	20.18
B168/17	Pepper	Brasil	2016	conventional		0		< LOD	< LOD	< LOD	< LOD	< LOD	< LOD	< LOD	< LOD	< LOD	< LOD	< LOD	< LOD	< LOD	< LOD	< LOD	< LOD	< LOD	< LOD	< LOD	< LOD	< LOD	< LOD	< LOD	< LOD	< LOD	< LOD	< LOD	< LOD	< LOD	< LOD	< LOD	< LOD	< LOD	< LOD	< LOD	< LOD	< LOD	< LOD	< LOD	< LOD	< LOD	< LOD
B168/18	Oregano	Turkey	2017	conventional		6798.74		< LOD	< LOD	< LOD	< LOD	1.27	< LOD	< LOD	< LOD	213.41	5843.8	6.11	130.77	< LOD	< LOD	< LOD	< LOD	< LOD	2.85	< LOD	< LOD	< LOD	< LOD	68.47	516.23	< LOD	< LOD	< LOD	< LOD	< LOD	< LOD	< LOD	< LOD	< LOD	< LOD	< LOD	< LOD	< LOD	5.19	< LOD	< LOD	< LOD	< LOD
B169/17	Pepper	India	2016	conventional		0		< LOD	< LOD	< LOD	< LOD	< LOD	< LOD	< LOD	< LOD	< LOD	< LOD	< LOD	< LOD	< LOD	< LOD	< LOD	< LOD	< LOD	< LOD	< LOD	< LOD	< LOD	< LOD	< LOD	< LOD	< LOD	< LOD	< LOD	< LOD	< LOD	< LOD	< LOD	< LOD	< LOD	< LOD	< LOD	< LOD	< LOD	< LOD	< LOD	< LOD	< LOD	< LOD
B169/18	Oregano	Turkey	2017	conventional		24621		< LOD	< LOD	< LOD	< LOD	4.8	< LOD	< LOD	< LOD	1160.8	20076.8	2.64	21.52	< LOD	< LOD	< LOD	< LOD	4.92	25.08	< LOD	< LOD	< LOD	< LOD	665.2	2550.8	< LOD	< LOD	< LOD	< LOD	< LOD	< LOD	< LOD	< LOD	< LOD	< LOD	< LOD	< LOD	< LOD	< LOD	< LOD	< LOD	0.5	32.4
B170/18	Oregano	Turkey	unknown	organic		14.74		< LOD	< LOD	< LOD	< LOD	0.2	< LOD	< LOD	< LOD	2.169	7.348	0.159	0.399	< LOD	< LOD	< LOD	< LOD	0.45	0.731	< LOD	< LOD	< LOD	< LOD	0.376	1.032	< LOD	0.7	< LOD	< LOD	< LOD	< LOD	< LOD	< LOD	< LOD	< LOD	< LOD	< LOD	< LOD	< LOD	< LOD	< LOD	< LOD	0.35
B171/18	Oregano	Chile	2017	conventional		0		< LOD	< LOD	< LOD	< LOD	< LOD	< LOD	< LOD	< LOD	< LOD	< LOD	< LOD	< LOD	< LOD	< LOD	< LOD	< LOD	< LOD	< LOD	< LOD	< LOD	< LOD	< LOD	< LOD	< LOD	< LOD	< LOD	< LOD	< LOD	< LOD	< LOD	< LOD	< LOD	< LOD	< LOD	< LOD	< LOD	< LOD	< LOD	< LOD	< LOD	< LOD	< LOD
B172/18	Oregano	Greece	2017	conventional		11033.6		< LOD	< LOD	< LOD	< LOD	18.9	< LOD	< LOD	< LOD	524.32	4655.96	376.6	2913.46	< LOD	< LOD	< LOD	7.16	< LOD	9.86	< LOD	< LOD	< LOD	< LOD	434.42	2048.52	< LOD	< LOD	< LOD	< LOD	< LOD	< LOD	< LOD	< LOD	< LOD	< LOD	< LOD	< LOD	< LOD	15.08	< LOD	< LOD	0.5	8.98
B173/18	Oregano	Greece	2017	conventional		1780.29		< LOD	< LOD	< LOD	< LOD	4.715	94.74	< LOD	249.46	75.695	938.71	43.845	45.94	< LOD	< LOD	< LOD	35.12	< LOD	1.43	< LOD	31.23	< LOD	< LOD	32.35	136.065	< LOD	< LOD	< LOD	< LOD	< LOD	< LOD	< LOD	< LOD	< LOD	17.8	< LOD	< LOD	3.62	37.43	< LOD	27.55	< LOD	< LOD
B181/18	Dill	Austria	unknown	organic		27.519		< LOD	< LOD	< LOD	< LOD	19.287	8.232	< LOD	< LOD	< LOD	< LOD	< LOD	< LOD	< LOD	< LOD	< LOD	< LOD	< LOD	< LOD	< LOD	< LOD	< LOD	< LOD	< LOD	< LOD	< LOD	< LOD	< LOD	< LOD	< LOD	< LOD	< LOD	< LOD	< LOD	< LOD	< LOD	< LOD	< LOD	< LOD	< LOD	< LOD	< LOD	< LOD
B182/18	Dill	Poland	unknown	conventional		0		< LOD	< LOD	< LOD	< LOD	< LOD	< LOD	< LOD	< LOD	< LOD	< LOD	< LOD	< LOD	< LOD	< LOD	< LOD	< LOD	< LOD	< LOD	< LOD	< LOD	< LOD	< LOD	< LOD	< LOD	< LOD	< LOD	< LOD	< LOD	< LOD	< LOD	< LOD	< LOD	< LOD	< LOD	< LOD	< LOD	< LOD	< LOD	< LOD	< LOD	< LOD	< LOD
B183/18	Dill	Tunisia	unknown	organic		681.431		< LOD	< LOD	< LOD	< LOD	0.2	0.25	< LOD	< LOD	4.492	150.02	2.166	49.168	< LOD	< LOD	< LOD	0.542	< LOD	< LOD	< LOD	< LOD	< LOD	< LOD	52.792	401.244	< LOD	< LOD	< LOD	< LOD	< LOD	< LOD	< LOD	< LOD	< LOD	< LOD	< LOD	< LOD	3.677	7.712	3.96	4.892	< LOD	< LOD
B184/18	Dill	Uzbekistan	unknown	conventional		0		< LOD	< LOD	< LOD	< LOD	< LOD	< LOD	< LOD	< LOD	< LOD	< LOD	< LOD	< LOD	< LOD	< LOD	< LOD	< LOD	< LOD	< LOD	< LOD	< LOD	< LOD	< LOD	< LOD	< LOD	< LOD	< LOD	< LOD	< LOD	< LOD	< LOD	< LOD	< LOD	< LOD	< LOD	< LOD	< LOD	< LOD	< LOD	< LOD	< LOD	< LOD	< LOD
B185/18	Dill	Serbia	unknown	conventional		0		< LOD	< LOD	< LOD	< LOD	< LOD	< LOD	< LOD	< LOD	< LOD	< LOD	< LOD	< LOD	< LOD	< LOD	< LOD	< LOD	< LOD	< LOD	< LOD	< LOD	< LOD	< LOD	< LOD	< LOD	< LOD	< LOD	< LOD	< LOD	< LOD	< LOD	< LOD	< LOD	< LOD	< LOD	< LOD	< LOD	< LOD	< LOD	< LOD	< LOD	< LOD	< LOD
B186/18	Dill	Poland	unknown	conventional		0		< LOD	< LOD	< LOD	< LOD	< LOD	< LOD	< LOD	< LOD	< LOD	< LOD	< LOD	< LOD	< LOD	< LOD	< LOD	< LOD	< LOD	< LOD	< LOD	< LOD	< LOD	< LOD	< LOD	< LOD	< LOD	< LOD	< LOD	< LOD	< LOD	< LOD	< LOD	< LOD	< LOD	< LOD	< LOD	< LOD	< LOD	< LOD	< LOD	< LOD	< LOD	< LOD
B187/18	Dill	Hungary	unknown	conventional		0		< LOD	< LOD	< LOD	< LOD	< LOD	< LOD	< LOD	< LOD	< LOD	< LOD	< LOD	< LOD	< LOD	< LOD	< LOD	< LOD	< LOD	< LOD	< LOD	< LOD	< LOD	< LOD	< LOD	< LOD	< LOD	< LOD	< LOD	< LOD	< LOD	< LOD	< LOD	< LOD	< LOD	< LOD	< LOD	< LOD	< LOD	< LOD	< LOD	< LOD	< LOD	< LOD
B188/18	Dill	Hungary	unknown	conventional		4.374		< LOD	< LOD	< LOD	< LOD	< LOD	< LOD	< LOD	< LOD	< LOD	0.5	< LOD	0.792	< LOD	< LOD	< LOD	< LOD	< LOD	< LOD	< LOD	< LOD	< LOD	< LOD	0.162	0.567	< LOD	2.353	< LOD	< LOD	< LOD	< LOD	< LOD	< LOD	< LOD	< LOD	< LOD	< LOD	< LOD	< LOD	< LOD	< LOD	< LOD	< LOD
B189/18	Dill	unknown	unknown	conventional		0		< LOD	< LOD	< LOD	< LOD	< LOD	< LOD	< LOD	< LOD	< LOD	< LOD	< LOD	< LOD	< LOD	< LOD	< LOD	< LOD	< LOD	< LOD	< LOD	< LOD	< LOD	< LOD	< LOD	< LOD	< LOD	< LOD	< LOD	< LOD	< LOD	< LOD	< LOD	< LOD	< LOD	< LOD	< LOD	< LOD	< LOD	< LOD	< LOD	< LOD	< LOD	< LOD
B190/18	Dill	unknown	unknown	conventional		0		< LOD	< LOD	< LOD	< LOD	< LOD	< LOD	< LOD	< LOD	< LOD	< LOD	< LOD	< LOD	< LOD	< LOD	< LOD	< LOD	< LOD	< LOD	< LOD	< LOD	< LOD	< LOD	< LOD	< LOD	< LOD	< LOD	< LOD	< LOD	< LOD	< LOD	< LOD	< LOD	< LOD	< LOD	< LOD	< LOD	< LOD	< LOD	< LOD	< LOD	< LOD	< LOD
B191/18	Dill	Hungary	unknown	organic		42.698		< LOD	< LOD	< LOD	< LOD	0.2	0.676	< LOD	< LOD	0.4	4.443	0.792	6.061	0.6	3.22	< LOD	< LOD	< LOD	< LOD	< LOD	< LOD	< LOD	< LOD	1.797	5.969	0.5	18.04	< LOD	< LOD	< LOD	< LOD	< LOD	< LOD	< LOD	< LOD	< LOD	< LOD	< LOD	< LOD	< LOD	< LOD	< LOD	< LOD
B192/18	Dill	Hungary	unknown	conventional		0		< LOD	< LOD	< LOD	< LOD	< LOD	< LOD	< LOD	< LOD	< LOD	< LOD	< LOD	< LOD	< LOD	< LOD	< LOD	< LOD	< LOD	< LOD	< LOD	< LOD	< LOD	< LOD	< LOD	< LOD	< LOD	< LOD	< LOD	< LOD	< LOD	< LOD	< LOD	< LOD	< LOD	< LOD	< LOD	< LOD	< LOD	< LOD	< LOD	< LOD	< LOD	< LOD
B193/18	Dill	India	unknown	conventional		0		< LOD	< LOD	< LOD	< LOD	< LOD	< LOD	< LOD	< LOD	< LOD	< LOD	< LOD	< LOD	< LOD	< LOD	< LOD	< LOD	< LOD	< LOD	< LOD	< LOD	< LOD	< LOD	< LOD	< LOD	< LOD	< LOD	< LOD	< LOD	< LOD	< LOD	< LOD	< LOD	< LOD	< LOD	< LOD	< LOD	< LOD	< LOD	< LOD	< LOD	< LOD	< LOD
B194/18	Dill	Germany	unknown	conventional		83.999		< LOD	< LOD	< LOD	< LOD	< LOD	< LOD	< LOD	< LOD	< LOD	< LOD	< LOD	< LOD	< LOD	< LOD	0.45	5.735	< LOD	< LOD	< LOD	< LOD	< LOD	< LOD	< LOD	< LOD	< LOD	< LOD	< LOD	< LOD	< LOD	< LOD	< LOD	< LOD	< LOD	3.297	< LOD	< LOD	3.502	21.105	6.24	41.984	0.5	1.186
B195/18	Dill	Serbia	unknown	conventional		0		< LOD	< LOD	< LOD	< LOD	< LOD	< LOD	< LOD	< LOD	< LOD	< LOD	< LOD	< LOD	< LOD	< LOD	< LOD	< LOD	< LOD	< LOD	< LOD	< LOD	< LOD	< LOD	< LOD	< LOD	< LOD	< LOD	< LOD	< LOD	< LOD	< LOD	< LOD	< LOD	< LOD	< LOD	< LOD	< LOD	< LOD	< LOD	< LOD	< LOD	< LOD	< LOD
B196/18	Dill	Hungary	unknown	organic		21.738		< LOD	< LOD	< LOD	< LOD	0.2	0.25	< LOD	< LOD	0.4	2.272	0.684	5.008	< LOD	< LOD	< LOD	< LOD	< LOD	< LOD	< LOD	< LOD	< LOD	< LOD	2.152	10.772	< LOD	< LOD	< LOD	< LOD	< LOD	< LOD	< LOD	< LOD	< LOD	< LOD	< LOD	< LOD	< LOD	< LOD	< LOD	< LOD	< LOD	< LOD
B197/18	Dill	Serbia	unknown	conventional		0		< LOD	< LOD	< LOD	< LOD	< LOD	< LOD	< LOD	< LOD	< LOD	< LOD	< LOD	< LOD	< LOD	< LOD	< LOD	< LOD	< LOD	< LOD	< LOD	< LOD	< LOD	< LOD	< LOD	< LOD	< LOD	< LOD	< LOD	< LOD	< LOD	< LOD	< LOD	< LOD	< LOD	< LOD	< LOD	< LOD	< LOD	< LOD	< LOD	< LOD	< LOD	< LOD
B198/18	Chive	Austria	unknown	organic		7.15		< LOD	< LOD	< LOD	< LOD	4.09	2.36	< LOD	< LOD	< LOD	< LOD	< LOD	< LOD	< LOD	< LOD	< LOD	< LOD	< LOD	< LOD	< LOD	< LOD	< LOD	< LOD	< LOD	< LOD	< LOD	0.7	< LOD	< LOD	< LOD	< LOD	< LOD	< LOD	< LOD	< LOD	< LOD	< LOD	< LOD	< LOD	< LOD	< LOD	< LOD	< LOD
B199/18	Chive	Germany	unknown	conventional		0		< LOD	< LOD	< LOD	< LOD	< LOD	< LOD	< LOD	< LOD	< LOD	< LOD	< LOD	< LOD	< LOD	< LOD	< LOD	< LOD	< LOD	< LOD	< LOD	< LOD	< LOD	< LOD	< LOD	< LOD	< LOD	< LOD	< LOD	< LOD	< LOD	< LOD	< LOD	< LOD	< LOD	< LOD	< LOD	< LOD	< LOD	< LOD	< LOD	< LOD	< LOD	< LOD
B200/18	Chive	Germany	unknown	conventional		0		< LOD	< LOD	< LOD	< LOD	< LOD	< LOD	< LOD	< LOD	< LOD	< LOD	< LOD	< LOD	< LOD	< LOD	< LOD	< LOD	< LOD	< LOD	< LOD	< LOD	< LOD	< LOD	< LOD	< LOD	< LOD	< LOD	< LOD	< LOD	< LOD	< LOD	< LOD	< LOD	< LOD	< LOD	< LOD	< LOD	< LOD	< LOD	< LOD	< LOD	< LOD	< LOD
B201/18	Chive	unknown	unknown	conventional		0		< LOD	< LOD	< LOD	< LOD	< LOD	< LOD	< LOD	< LOD	< LOD	< LOD	< LOD	< LOD	< LOD	< LOD	< LOD	< LOD	< LOD	< LOD	< LOD	< LOD	< LOD	< LOD	< LOD	< LOD	< LOD	< LOD	< LOD	< LOD	< LOD	< LOD	< LOD	< LOD	< LOD	< LOD	< LOD	< LOD	< LOD	< LOD	< LOD	< LOD	< LOD	< LOD
B202/18	Chive	Germany	unknown	organic		539.688		< LOD	< LOD	< LOD	< LOD	10.653	37.671	15.417	259.446	< LOD	< LOD	< LOD	< LOD	< LOD	0.2	0.874	32.544	< LOD	0.159	1.8	32.345	15.997	39.494	< LOD	< LOD	< LOD	0.7	< LOD	< LOD	< LOD	< LOD	< LOD	< LOD	2.695	14.959	< LOD	< LOD	2.353	40.586	4.055	24.208	0.5	3.032
B203/18	Chive	Austria	unknown	organic		0		< LOD	< LOD	< LOD	< LOD	< LOD	< LOD	< LOD	< LOD	< LOD	< LOD	< LOD	< LOD	< LOD	< LOD	< LOD	< LOD	< LOD	< LOD	< LOD	< LOD	< LOD	< LOD	< LOD	< LOD	< LOD	< LOD	< LOD	< LOD	< LOD	< LOD	< LOD	< LOD	< LOD	< LOD	< LOD	< LOD	< LOD	< LOD	< LOD	< LOD	< LOD	< LOD
B204/18	Chive	China	unknown	conventional		0		< LOD	< LOD	< LOD	< LOD	< LOD	< LOD	< LOD	< LOD	< LOD	< LOD	< LOD	< LOD	< LOD	< LOD	< LOD	< LOD	< LOD	< LOD	< LOD	< LOD	< LOD	< LOD	< LOD	< LOD	< LOD	< LOD	< LOD	< LOD	< LOD	< LOD	< LOD	< LOD	< LOD	< LOD	< LOD	< LOD	< LOD	< LOD	< LOD	< LOD	< LOD	< LOD
B205/18	Chive	China	unknown	conventional		0		< LOD	< LOD	< LOD	< LOD	< LOD	< LOD	< LOD	< LOD	< LOD	< LOD	< LOD	< LOD	< LOD	< LOD	< LOD	< LOD	< LOD	< LOD	< LOD	< LOD	< LOD	< LOD	< LOD	< LOD	< LOD	< LOD	< LOD	< LOD	< LOD	< LOD	< LOD	< LOD	< LOD	< LOD	< LOD	< LOD	< LOD	< LOD	< LOD	< LOD	< LOD	< LOD
B206/18	Chive	China	unknown	conventional		0		< LOD	< LOD	< LOD	< LOD	< LOD	< LOD	< LOD	< LOD	< LOD	< LOD	< LOD	< LOD	< LOD	< LOD	< LOD	< LOD	< LOD	< LOD	< LOD	< LOD	< LOD	< LOD	< LOD	< LOD	< LOD	< LOD	< LOD	< LOD	< LOD	< LOD	< LOD	< LOD	< LOD	< LOD	< LOD	< LOD	< LOD	< LOD	< LOD	< LOD	< LOD	< LOD
B207/18	Chive	Austria	unknown	organic		9.4		< LOD	< LOD	< LOD	< LOD	6.4	3	< LOD	< LOD	< LOD	< LOD	< LOD	< LOD	< LOD	< LOD	< LOD	< LOD	< LOD	< LOD	< LOD	< LOD	< LOD	< LOD	< LOD	< LOD	< LOD	< LOD	< LOD	< LOD	< LOD	< LOD	< LOD	< LOD	< LOD	< LOD	< LOD	< LOD	< LOD	< LOD	< LOD	< LOD	< LOD	< LOD
B219/18	Rosemary	Egypt	2016	organic		13.113		< LOD	< LOD	< LOD	< LOD	< LOD	< LOD	< LOD	< LOD	< LOD	< LOD	< LOD	< LOD	< LOD	< LOD	0.45	3.129	< LOD	< LOD	< LOD	< LOD	< LOD	< LOD	< LOD	< LOD	< LOD	< LOD	< LOD	< LOD	< LOD	< LOD	< LOD	< LOD	< LOD	< LOD	< LOD	< LOD	1.1	6.807	< LOD	< LOD	< LOD	< LOD
B220/18	Rosemary	Marocco	2016	conventional		0		< LOD	< LOD	< LOD	< LOD	< LOD	< LOD	< LOD	< LOD	< LOD	< LOD	< LOD	< LOD	< LOD	< LOD	< LOD	< LOD	< LOD	< LOD	< LOD	< LOD	< LOD	< LOD	< LOD	< LOD	< LOD	< LOD	< LOD	< LOD	< LOD	< LOD	< LOD	< LOD	< LOD	< LOD	< LOD	< LOD	< LOD	< LOD	< LOD	< LOD	< LOD	< LOD
B221/18	Rosemary	Marocco	2016	conventional		0		< LOD	< LOD	< LOD	< LOD	< LOD	< LOD	< LOD	< LOD	< LOD	< LOD	< LOD	< LOD	< LOD	< LOD	< LOD	< LOD	< LOD	< LOD	< LOD	< LOD	< LOD	< LOD	< LOD	< LOD	< LOD	< LOD	< LOD	< LOD	< LOD	< LOD	< LOD	< LOD	< LOD	< LOD	< LOD	< LOD	< LOD	< LOD	< LOD	< LOD	< LOD	< LOD
B222/18	Rosemary	Tunisia	2016	conventional		0		< LOD	< LOD	< LOD	< LOD	< LOD	< LOD	< LOD	< LOD	< LOD	< LOD	< LOD	< LOD	< LOD	< LOD	< LOD	< LOD	< LOD	< LOD	< LOD	< LOD	< LOD	< LOD	< LOD	< LOD	< LOD	< LOD	< LOD	< LOD	< LOD	< LOD	< LOD	< LOD	< LOD	< LOD	< LOD	< LOD	< LOD	< LOD	< LOD	< LOD	< LOD	< LOD
B223/18	Rosemary	Marocco	2016	conventional		0.5		< LOD	< LOD	< LOD	< LOD	< LOD	< LOD	< LOD	< LOD	< LOD	< LOD	< LOD	< LOD	< LOD	< LOD	< LOD	< LOD	< LOD	< LOD	< LOD	< LOD	< LOD	< LOD	< LOD	< LOD	< LOD	< LOD	< LOD	< LOD	< LOD	< LOD	< LOD	< LOD	< LOD	< LOD	< LOD	< LOD	< LOD	< LOD	< LOD	< LOD	< LOD	< LOD
B224/18	Rosemary	Marocco	2016	conventional		0		< LOD	< LOD	< LOD	< LOD	< LOD	< LOD	< LOD	< LOD	< LOD	< LOD	< LOD	< LOD	< LOD	< LOD	< LOD	< LOD	< LOD	< LOD	< LOD	< LOD	< LOD	< LOD	< LOD	< LOD	< LOD	< LOD	< LOD	< LOD	< LOD	< LOD	< LOD	< LOD	< LOD	< LOD	< LOD	< LOD	< LOD	< LOD	< LOD	< LOD	< LOD	< LOD
B225/18	Rosemary	unknown	2016	conventional		0		< LOD	< LOD	< LOD	< LOD	< LOD	< LOD	< LOD	< LOD	< LOD	< LOD	< LOD	< LOD	< LOD	< LOD	< LOD	< LOD	< LOD	< LOD	< LOD	< LOD	< LOD	< LOD	< LOD	< LOD	< LOD	< LOD	< LOD	< LOD	< LOD	< LOD	< LOD	< LOD	< LOD	< LOD	< LOD	< LOD	< LOD	< LOD	< LOD	< LOD	< LOD	< LOD
B226/18	Rosemary	Marocco	2016	conventional		0.15		< LOD	< LOD	< LOD	< LOD	< LOD	< LOD	< LOD	< LOD	< LOD	< LOD	< LOD	< LOD	< LOD	< LOD	< LOD	< LOD	< LOD	< LOD	< LOD	< LOD	< LOD	< LOD	< LOD	< LOD	< LOD	< LOD	< LOD	< LOD	< LOD	< LOD	< LOD	< LOD	< LOD	< LOD	< LOD	< LOD	< LOD	< LOD	< LOD	< LOD	< LOD	< LOD
B227/18	Rosemary	France	2016	conventional		0		< LOD	< LOD	< LOD	< LOD	< LOD	< LOD	< LOD	< LOD	< LOD	< LOD	< LOD	< LOD	< LOD	< LOD	< LOD	< LOD	< LOD	< LOD	< LOD	< LOD	< LOD	< LOD	< LOD	< LOD	< LOD	< LOD	< LOD	< LOD	< LOD	< LOD	< LOD	< LOD	< LOD	< LOD	< LOD	< LOD	< LOD	< LOD	< LOD	< LOD	< LOD	< LOD
B228/18	Rosemary	Marocco	2016	conventional		0		< LOD	< LOD	< LOD	< LOD	< LOD	< LOD	< LOD	< LOD	< LOD	< LOD	< LOD	< LOD	< LOD	< LOD	< LOD	< LOD	< LOD	< LOD	< LOD	< LOD	< LOD	< LOD	< LOD	< LOD	< LOD	< LOD	< LOD	< LOD	< LOD	< LOD	< LOD	< LOD	< LOD	< LOD	< LOD	< LOD	< LOD	< LOD	< LOD	< LOD	< LOD	< LOD
B229/18	Rosemary	Marocco	unknown	organic		2.11		< LOD	< LOD	< LOD	< LOD	< LOD	< LOD	< LOD	< LOD	< LOD	0.5	0.237	0.901	< LOD	< LOD	< LOD	< LOD	< LOD	< LOD	< LOD	< LOD	< LOD	< LOD	0.1	0.372	< LOD	< LOD	< LOD	< LOD	< LOD	< LOD	< LOD	< LOD	< LOD	< LOD	< LOD	< LOD	< LOD	< LOD	< LOD	< LOD	< LOD	< LOD
B230/18	Cumin	Turkey	2016	conventional		101.369		< LOD	< LOD	< LOD	< LOD	0.457	< LOD	< LOD	< LOD	28.309	0.5	36.294	0.607	< LOD	< LOD	< LOD	< LOD	< LOD	< LOD	< LOD	< LOD	< LOD	< LOD	33.863	1.339	< LOD	< LOD	< LOD	< LOD	< LOD	< LOD	< LOD	< LOD	< LOD	< LOD	< LOD	< LOD	< LOD	< LOD	< LOD	< LOD	< LOD	< LOD
B231/18	Cumin	Syria	2016	conventional		3.165		< LOD	< LOD	< LOD	< LOD	< LOD	< LOD	< LOD	< LOD	0.4	0.5	0.959	0.704	< LOD	< LOD	< LOD	< LOD	< LOD	< LOD	< LOD	< LOD	< LOD	< LOD	0.385	0.217	< LOD	< LOD	< LOD	< LOD	< LOD	< LOD	< LOD	< LOD	< LOD	< LOD	< LOD	< LOD	< LOD	< LOD	< LOD	< LOD	< LOD	< LOD
B232/18	Cumin	Syria	2016	conventional		347.967		< LOD	< LOD	< LOD	< LOD	1.108	< LOD	< LOD	< LOD	57.207	29.913	102.126	48.171	< LOD	< LOD	< LOD	< LOD	< LOD	< LOD	< LOD	< LOD	< LOD	< LOD	91.503	17.939	< LOD	< LOD	< LOD	< LOD	< LOD	< LOD	< LOD	< LOD	< LOD	< LOD	< LOD	< LOD	< LOD	< LOD	< LOD	< LOD	< LOD	< LOD
B233/18	Cumin	Turkey	2016	organic		492.611		< LOD	< LOD	< LOD	< LOD	0.2	< LOD	< LOD	< LOD	151.206	62.162	187.102	52.302	< LOD	< LOD	< LOD	< LOD	< LOD	< LOD	< LOD	< LOD	< LOD	< LOD	15.294	24.345	< LOD	< LOD	< LOD	< LOD	< LOD	< LOD	< LOD	< LOD	< LOD	< LOD	< LOD	< LOD	< LOD	< LOD	< LOD	< LOD	< LOD	< LOD
B234/18	Cumin	Turkey	2015	organic		259.497		< LOD	< LOD	< LOD	< LOD	0.546	< LOD	< LOD	< LOD	13.722	91.595	26.218	90.092	< LOD	< LOD	< LOD	< LOD	< LOD	< LOD	< LOD	< LOD	< LOD	< LOD	14.042	23.282	< LOD	< LOD	< LOD	< LOD	< LOD	< LOD	< LOD	< LOD	< LOD	< LOD	< LOD	< LOD	< LOD	< LOD	< LOD	< LOD	< LOD	< LOD
B235/18	Cumin	Turkey	2016	organic		536.232		< LOD	< LOD	< LOD	< LOD	0.2	< LOD	< LOD	< LOD	21.822	216.262	32.514	212.6	< LOD	< LOD	< LOD	< LOD	< LOD	< LOD	< LOD	< LOD	< LOD	< LOD	14.744	38.09	< LOD	< LOD	< LOD	< LOD	< LOD	< LOD	< LOD	< LOD	< LOD	< LOD	< LOD	< LOD	< LOD	< LOD	< LOD	< LOD	< LOD	< LOD
B236/18	Cumin	Turkey	2016	organic		148.366		< LOD	< LOD	< LOD	< LOD	0.2	< LOD	< LOD	< LOD	6.072	85.973	0.497	2.679	< LOD	< LOD	< LOD	< LOD	< LOD	< LOD	< LOD	< LOD	< LOD	< LOD	2.92	47.57	< LOD	2.455	< LOD	< LOD	< LOD	< LOD	< LOD	< LOD	< LOD	< LOD	< LOD	< LOD	< LOD	< LOD	< LOD	< LOD	< LOD	< LOD
B237/18	Cumin	Turkey	2016	organic		70.171		< LOD	< LOD	< LOD	< LOD	0.2	< LOD	< LOD	< LOD	2.859	16.119	5.715	28.753	< LOD	< LOD	< LOD	< LOD	< LOD	< LOD	< LOD	< LOD	< LOD	< LOD	3.947	12.578	< LOD	< LOD	< LOD	< LOD	< LOD	< LOD	< LOD	< LOD	< LOD	< LOD	< LOD	< LOD	< LOD	< LOD	< LOD	< LOD	< LOD	< LOD
B238/18	Cumin	Turkey	2016	conventional		409.6		< LOD	< LOD	< LOD	< LOD	1.123	< LOD	< LOD	< LOD	9.968	133.975	16.716	176.027	< LOD	< LOD	< LOD	< LOD	< LOD	< LOD	< LOD	< LOD	< LOD	< LOD	13.066	58.725	< LOD	< LOD	< LOD	< LOD	< LOD	< LOD	< LOD	< LOD	< LOD	< LOD	< LOD	< LOD	< LOD	< LOD	< LOD	< LOD	< LOD	< LOD
B239/18	Cumin	Syria	2016	conventional		372.471		< LOD	< LOD	< LOD	< LOD	0.78	< LOD	< LOD	< LOD	41.648	66.818	61.755	77.115	< LOD	< LOD	< LOD	< LOD	< LOD	< LOD	< LOD	< LOD	< LOD	< LOD	81.432	42.923	< LOD	< LOD	< LOD	< LOD	< LOD	< LOD	< LOD	< LOD	< LOD	< LOD	< LOD	< LOD	< LOD	< LOD	< LOD	< LOD	< LOD	< LOD
B240/18	Cumin	Turkey	unknown	organic		4307.36		< LOD	< LOD	< LOD	< LOD	3.39	< LOD	< LOD	< LOD	199.11	1541.7	292.61	1496.44	< LOD	< LOD	< LOD	< LOD	< LOD	< LOD	< LOD	< LOD	< LOD	< LOD	203.98	570.13	< LOD	< LOD	< LOD	< LOD	< LOD	< LOD	< LOD	< LOD	< LOD	< LOD	< LOD	< LOD	< LOD	< LOD	< LOD	< LOD	< LOD	< LOD
B241/18	Curry	unknown	2016	organic		88.787		< LOD	< LOD	< LOD	< LOD	< LOD	< LOD	< LOD	< LOD	7.661	21.684	16.826	12.257	< LOD	< LOD	< LOD	< LOD	5.937	0.98	< LOD	< LOD	< LOD	< LOD	6.699	9.792	2.314	4.637	< LOD	< LOD	< LOD	< LOD	< LOD	< LOD	< LOD	< LOD	< LOD	< LOD	< LOD	< LOD	< LOD	< LOD	< LOD	< LOD
B242/18	Curry	unknown	unknown	conventional		39.609		0.2	< LOD	0.25	< LOD	< LOD	< LOD	< LOD	< LOD	3.287	0.5	17.382	4.75	< LOD	< LOD	< LOD	< LOD	< LOD	< LOD	< LOD	< LOD	< LOD	< LOD	5.164	0.637	< LOD	< LOD	< LOD	< LOD	< LOD	< LOD	< LOD	< LOD	< LOD	< LOD	< LOD	< LOD	1.1	6.339	< LOD	< LOD	< LOD	< LOD
B243/18	Curry	unknown	unknown	conventional		1.609		< LOD	< LOD	< LOD	< LOD	< LOD	< LOD	< LOD	< LOD	< LOD	< LOD	0.366	0.593	< LOD	< LOD	< LOD	< LOD	0.45	< LOD	< LOD	< LOD	< LOD	< LOD	0.1	0.1	< LOD	< LOD	< LOD	< LOD	< LOD	< LOD	< LOD	< LOD	< LOD	< LOD	< LOD	< LOD	< LOD	< LOD	< LOD	< LOD	< LOD	< LOD
B244/18	Curry	unknown	unknown	conventional		4.257		< LOD	< LOD	< LOD	< LOD	< LOD	< LOD	< LOD	< LOD	< LOD	< LOD	0.402	1.011	< LOD	< LOD	< LOD	< LOD	< LOD	< LOD	< LOD	< LOD	< LOD	< LOD	0.1	0.248	0.5	< LOD	< LOD	< LOD	< LOD	< LOD	< LOD	< LOD	< LOD	< LOD	< LOD	< LOD	< LOD	1.012	< LOD	0.984	< LOD	< LOD
B245/18	Curry	unknown	unknown	conventional		0.498		< LOD	< LOD	< LOD	< LOD	< LOD	< LOD	< LOD	< LOD	< LOD	< LOD	< LOD	0.1	< LOD	< LOD	< LOD	< LOD	< LOD	0.298	< LOD	< LOD	< LOD	< LOD	< LOD	0.1	< LOD	< LOD	< LOD	< LOD	< LOD	< LOD	< LOD	< LOD	< LOD	< LOD	< LOD	< LOD	< LOD	< LOD	< LOD	< LOD	< LOD	< LOD
B246/18	Curry	unknown	unknown	conventional		1.285		< LOD	< LOD	< LOD	< LOD	< LOD	< LOD	< LOD	< LOD	< LOD	< LOD	0.57	0.365	< LOD	< LOD	< LOD	< LOD	< LOD	0.15	< LOD	< LOD	< LOD	< LOD	0.1	0.1	< LOD	< LOD	< LOD	< LOD	< LOD	< LOD	< LOD	< LOD	< LOD	< LOD	< LOD	< LOD	< LOD	< LOD	< LOD	< LOD	< LOD	< LOD
B247/18	Curry	unknown	unknown	conventional		2.766		< LOD	< LOD	< LOD	< LOD	< LOD	< LOD	< LOD	< LOD	0.4	1.012	0.192	0.83	< LOD	< LOD	< LOD	< LOD	< LOD	< LOD	< LOD	< LOD	< LOD	< LOD	0.1	0.232	< LOD	< LOD	< LOD	< LOD	< LOD	< LOD	< LOD	< LOD	< LOD	< LOD	< LOD	< LOD	< LOD	< LOD	< LOD	< LOD	< LOD	< LOD
B258/18	Savory	Poland	2016	conventional		0		< LOD	< LOD	< LOD	< LOD	< LOD	< LOD	< LOD	< LOD	< LOD	< LOD	< LOD	< LOD	< LOD	< LOD	< LOD	< LOD	< LOD	< LOD	< LOD	< LOD	< LOD	< LOD	< LOD	< LOD	< LOD	< LOD	< LOD	< LOD	< LOD	< LOD	< LOD	< LOD	< LOD	< LOD	< LOD	< LOD	< LOD	< LOD	< LOD	< LOD	< LOD	< LOD
B259/18	Savory	Albany	unknown	organic		858.862		< LOD	< LOD	0.25	< LOD	0.2	0.5	< LOD	< LOD	< LOD	< LOD	< LOD	< LOD	< LOD	201.07	0.45	1.012	93.464	205.03	< LOD	< LOD	< LOD	< LOD	< LOD	< LOD	48.762	303.19	< LOD	< LOD	< LOD	< LOD	< LOD	< LOD	< LOD	< LOD	< LOD	< LOD	1.1	2.244	< LOD	< LOD	0.5	< LOD
B260/18	Savory	Poland	2017	conventional		15.739		< LOD	< LOD	< LOD	< LOD	< LOD	< LOD	< LOD	< LOD	< LOD	< LOD	< LOD	< LOD	< LOD	< LOD	0.45	2.078	< LOD	< LOD	< LOD	< LOD	< LOD	< LOD	0.643	< LOD	< LOD	< LOD	< LOD	< LOD	< LOD	< LOD	< LOD	< LOD	< LOD	1.4	< LOD	< LOD	2.257	4.559	< LOD	3.852	0.5	< LOD
B261/18	Savory	Poland	2017	conventional		0.697		< LOD	< LOD	< LOD	< LOD	< LOD	< LOD	< LOD	< LOD	< LOD	< LOD	< LOD	< LOD	< LOD	< LOD	< LOD	< LOD	< LOD	< LOD	< LOD	< LOD	< LOD	< LOD	0.697	< LOD	< LOD	< LOD	< LOD	< LOD	< LOD	< LOD	< LOD	< LOD	< LOD	< LOD	< LOD	< LOD	< LOD	< LOD	< LOD	< LOD	< LOD	< LOD
B262/18	Savory	Germany	2017	conventional		0.706		< LOD	< LOD	< LOD	< LOD	< LOD	< LOD	< LOD	< LOD	< LOD	< LOD	< LOD	< LOD	< LOD	< LOD	< LOD	< LOD	< LOD	< LOD	< LOD	< LOD	< LOD	< LOD	0.706	< LOD	< LOD	< LOD	< LOD	< LOD	< LOD	< LOD	< LOD	< LOD	< LOD	< LOD	< LOD	< LOD	< LOD	< LOD	< LOD	< LOD	< LOD	< LOD
B263/18	Savory	Poland	2016	conventional		31.819		0.2	< LOD	0.25	< LOD	3.189	< LOD	< LOD	< LOD	< LOD	< LOD	< LOD	< LOD	< LOD	2.767	< LOD	< LOD	5.852	2.854	< LOD	< LOD	< LOD	< LOD	0.1	< LOD	7.74	8.867	< LOD	< LOD	< LOD	< LOD	< LOD	< LOD	< LOD	< LOD	< LOD	< LOD	< LOD	< LOD	< LOD	< LOD	< LOD	< LOD
B264/18	Savory	unknown	2015/2016	conventional		0.266		< LOD	< LOD	< LOD	< LOD	< LOD	< LOD	< LOD	< LOD	< LOD	< LOD	< LOD	< LOD	< LOD	< LOD	< LOD	< LOD	< LOD	< LOD	< LOD	< LOD	< LOD	< LOD	0.266	< LOD	< LOD	< LOD	< LOD	< LOD	< LOD	< LOD	< LOD	< LOD	< LOD	< LOD	< LOD	< LOD	< LOD	< LOD	< LOD	< LOD	< LOD	< LOD
B265/18	Savory	Croatia	2016	organic		660.823		< LOD	< LOD	< LOD	< LOD	0.658	< LOD	< LOD	< LOD	< LOD	< LOD	< LOD	< LOD	< LOD	175.743	< LOD	< LOD	66.285	176.778	< LOD	< LOD	< LOD	< LOD	< LOD	< LOD	30.793	210.416	< LOD	< LOD	< LOD	< LOD	< LOD	< LOD	< LOD	< LOD	< LOD	< LOD	< LOD	< LOD	< LOD	< LOD	< LOD	< LOD
B266/18	Savory	Greece	2013	organic		0.469		< LOD	< LOD	< LOD	< LOD	< LOD	< LOD	< LOD	< LOD	< LOD	< LOD	0.14	< LOD	< LOD	< LOD	< LOD	< LOD	< LOD	< LOD	< LOD	< LOD	< LOD	< LOD	0.329	< LOD	< LOD	< LOD	< LOD	< LOD	< LOD	< LOD	< LOD	< LOD	< LOD	< LOD	< LOD	< LOD	< LOD	< LOD	< LOD	< LOD	< LOD	< LOD
B267/18	Savory	Poland	2017	conventional		31.203		< LOD	< LOD	< LOD	< LOD	< LOD	< LOD	< LOD	< LOD	< LOD	< LOD	< LOD	< LOD	< LOD	< LOD	2.163	1.995	< LOD	< LOD	< LOD	< LOD	< LOD	< LOD	< LOD	< LOD	< LOD	< LOD	< LOD	< LOD	< LOD	< LOD	< LOD	< LOD	1.05	1.4	< LOD	< LOD	10.894	4.72	5.272	0.904	2.145	0.66
B268/18	Ginger	Burkina Faso	2015	organic		8.654		< LOD	< LOD	< LOD	< LOD	1.534	< LOD	< LOD	< LOD	< LOD	< LOD	< LOD	< LOD	< LOD	0.754	< LOD	< LOD	5.467	0.799	< LOD	< LOD	< LOD	< LOD	< LOD	0.1	< LOD	< LOD	< LOD	< LOD	< LOD	< LOD	< LOD	< LOD	< LOD	< LOD	< LOD	< LOD	< LOD	< LOD	< LOD	< LOD	< LOD	< LOD
B269/18	Ginger	Sri Lanka	2016	organic		8.864		< LOD	< LOD	< LOD	< LOD	< LOD	< LOD	< LOD	< LOD	< LOD	< LOD	< LOD	< LOD	< LOD	1.135	< LOD	0.2	1.876	1.55	< LOD	< LOD	< LOD	< LOD	< LOD	< LOD	< LOD	< LOD	< LOD	< LOD	< LOD	< LOD	< LOD	< LOD	< LOD	< LOD	< LOD	< LOD	2.486	1.317	< LOD	< LOD	< LOD	< LOD
B270/18	Ginger	Nigeria	2016	conventional		0		< LOD	< LOD	< LOD	< LOD	< LOD	< LOD	< LOD	< LOD	< LOD	< LOD	< LOD	< LOD	< LOD	< LOD	< LOD	< LOD	< LOD	< LOD	< LOD	< LOD	< LOD	< LOD	< LOD	< LOD	< LOD	< LOD	< LOD	< LOD	< LOD	< LOD	< LOD	< LOD	< LOD	< LOD	< LOD	< LOD	< LOD	< LOD	< LOD	< LOD	< LOD	< LOD
B271/18	Ginger	India	unknown	organic		0		< LOD	< LOD	< LOD	< LOD	< LOD	< LOD	< LOD	< LOD	< LOD	< LOD	< LOD	< LOD	< LOD	< LOD	< LOD	< LOD	< LOD	< LOD	< LOD	< LOD	< LOD	< LOD	< LOD	< LOD	< LOD	< LOD	< LOD	< LOD	< LOD	< LOD	< LOD	< LOD	< LOD	< LOD	< LOD	< LOD	< LOD	< LOD	< LOD	< LOD	< LOD	< LOD
B272/18	Ginger	Thailand	2017	conventional		3.85		< LOD	< LOD	< LOD	< LOD	< LOD	< LOD	< LOD	< LOD	< LOD	< LOD	< LOD	< LOD	< LOD	0.698	< LOD	< LOD	1.635	0.817	< LOD	< LOD	< LOD	< LOD	< LOD	< LOD	< LOD	0.7	< LOD	< LOD	< LOD	< LOD	< LOD	< LOD	< LOD	< LOD	< LOD	< LOD	< LOD	< LOD	< LOD	< LOD	< LOD	< LOD
B273/18	Ginger	China	2017	conventional		0		< LOD	< LOD	< LOD	< LOD	< LOD	< LOD	< LOD	< LOD	< LOD	< LOD	< LOD	< LOD	< LOD	< LOD	< LOD	< LOD	< LOD	< LOD	< LOD	< LOD	< LOD	< LOD	< LOD	< LOD	< LOD	< LOD	< LOD	< LOD	< LOD	< LOD	< LOD	< LOD	< LOD	< LOD	< LOD	< LOD	< LOD	< LOD	< LOD	< LOD	< LOD	< LOD
B274/18	Ginger	Myanmar	2014	organic		17.769		< LOD	< LOD	< LOD	< LOD	< LOD	< LOD	< LOD	< LOD	< LOD	< LOD	< LOD	< LOD	< LOD	4.403	< LOD	0.579	0.45	5.852	< LOD	< LOD	< LOD	< LOD	< LOD	< LOD	< LOD	0.7	< LOD	< LOD	< LOD	< LOD	< LOD	< LOD	< LOD	< LOD	< LOD	< LOD	2.731	2.715	< LOD	< LOD	< LOD	< LOD
B275/18	Ginger	Indonisia	2017	conventional		0		< LOD	< LOD	< LOD	< LOD	< LOD	< LOD	< LOD	< LOD	< LOD	< LOD	< LOD	< LOD	< LOD	< LOD	< LOD	< LOD	< LOD	< LOD	< LOD	< LOD	< LOD	< LOD	< LOD	< LOD	< LOD	< LOD	< LOD	< LOD	< LOD	< LOD	< LOD	< LOD	< LOD	< LOD	< LOD	< LOD	< LOD	< LOD	< LOD	< LOD	< LOD	< LOD
B276/18	Herbs of Provence	unknown	unknown	conventional		0		< LOD	< LOD	< LOD	< LOD	< LOD	< LOD	< LOD	< LOD	< LOD	< LOD	< LOD	< LOD	< LOD	< LOD	< LOD	< LOD	< LOD	< LOD	< LOD	< LOD	< LOD	< LOD	< LOD	< LOD	< LOD	< LOD	< LOD	< LOD	< LOD	< LOD	< LOD	< LOD	< LOD	< LOD	< LOD	< LOD	< LOD	< LOD	< LOD	< LOD	< LOD	< LOD
B277/18	Herbs of Provence	Germany	2017	organic		9.01		< LOD	< LOD	< LOD	< LOD	< LOD	< LOD	< LOD	< LOD	1.156	2.705	0.923	1.568	< LOD	< LOD	< LOD	< LOD	< LOD	< LOD	< LOD	< LOD	< LOD	< LOD	1.74	0.304	< LOD	< LOD	< LOD	< LOD	< LOD	< LOD	< LOD	< LOD	< LOD	< LOD	< LOD	< LOD	< LOD	< LOD	< LOD	< LOD	< LOD	< LOD
B278/18	Herbs of Provence	Germany	unknown	conventional		45.502		< LOD	< LOD	< LOD	< LOD	< LOD	< LOD	< LOD	< LOD	1.426	< LOD	< LOD	< LOD	6.928	0.2	8.222	< LOD	1.234	< LOD	< LOD	< LOD	< LOD	< LOD	2.453	< LOD	5.186	1.565	< LOD	< LOD	< LOD	< LOD	< LOD	< LOD	< LOD	< LOD	< LOD	< LOD	7.623	5.606	< LOD	< LOD	0.5	0.753
B279/18	Herbs of Provence	Germany	unknown	conventional		327.269		< LOD	< LOD	< LOD	< LOD	4.56	< LOD	< LOD	< LOD	82.597	16.713	< LOD	0.1	20.449	0.2	56.213	1.82	4.348	< LOD	< LOD	< LOD	< LOD	< LOD	73.081	1.959	22.781	8.437	< LOD	< LOD	< LOD	< LOD	< LOD	< LOD	< LOD	1.4	< LOD	< LOD	17.836	1.846	< LOD	< LOD	5.687	1.835
B280/18	Herbs of Provence	unknown	unknown	conventional		35.464		< LOD	< LOD	< LOD	< LOD	< LOD	< LOD	< LOD	< LOD	5.237	16.412	0.324	0.257	0.6	< LOD	< LOD	0.2	< LOD	< LOD	< LOD	< LOD	< LOD	< LOD	6.589	3.795	0.5	0.7	< LOD	< LOD	< LOD	< LOD	< LOD	< LOD	< LOD	< LOD	< LOD	< LOD	< LOD	0.35	< LOD	< LOD	< LOD	0.35
B281/18	Caraway	Syria	unknown	organic		0		< LOD	< LOD	< LOD	< LOD	< LOD	< LOD	< LOD	< LOD	< LOD	< LOD	< LOD	< LOD	< LOD	< LOD	< LOD	< LOD	< LOD	< LOD	< LOD	< LOD	< LOD	< LOD	< LOD	< LOD	< LOD	< LOD	< LOD	< LOD	< LOD	< LOD	< LOD	< LOD	< LOD	< LOD	< LOD	< LOD	< LOD	< LOD	< LOD	< LOD	< LOD	< LOD
B282/18	Caraway	Egypt	2015	organic		0		< LOD	< LOD	< LOD	< LOD	< LOD	< LOD	< LOD	< LOD	< LOD	< LOD	< LOD	< LOD	< LOD	< LOD	< LOD	< LOD	< LOD	< LOD	< LOD	< LOD	< LOD	< LOD	< LOD	< LOD	< LOD	< LOD	< LOD	< LOD	< LOD	< LOD	< LOD	< LOD	< LOD	< LOD	< LOD	< LOD	< LOD	< LOD	< LOD	< LOD	< LOD	< LOD
B283/18	Caraway	Lithuania	2015	organic		0		< LOD	< LOD	< LOD	< LOD	< LOD	< LOD	< LOD	< LOD	< LOD	< LOD	< LOD	< LOD	< LOD	< LOD	< LOD	< LOD	< LOD	< LOD	< LOD	< LOD	< LOD	< LOD	< LOD	< LOD	< LOD	< LOD	< LOD	< LOD	< LOD	< LOD	< LOD	< LOD	< LOD	< LOD	< LOD	< LOD	< LOD	< LOD	< LOD	< LOD	< LOD	< LOD
B284/18	Caraway	Finland	2016	conventional		0		< LOD	< LOD	< LOD	< LOD	< LOD	< LOD	< LOD	< LOD	< LOD	< LOD	< LOD	< LOD	< LOD	< LOD	< LOD	< LOD	< LOD	< LOD	< LOD	< LOD	< LOD	< LOD	< LOD	< LOD	< LOD	< LOD	< LOD	< LOD	< LOD	< LOD	< LOD	< LOD	< LOD	< LOD	< LOD	< LOD	< LOD	< LOD	< LOD	< LOD	< LOD	< LOD
B285/18	Caraway	Finland	2016	conventional		0		< LOD	< LOD	< LOD	< LOD	< LOD	< LOD	< LOD	< LOD	< LOD	< LOD	< LOD	< LOD	< LOD	< LOD	< LOD	< LOD	< LOD	< LOD	< LOD	< LOD	< LOD	< LOD	< LOD	< LOD	< LOD	< LOD	< LOD	< LOD	< LOD	< LOD	< LOD	< LOD	< LOD	< LOD	< LOD	< LOD	< LOD	< LOD	< LOD	< LOD	< LOD	< LOD
B286/18	Caraway	Netherlands	2017	conventional		0		< LOD	< LOD	< LOD	< LOD	< LOD	< LOD	< LOD	< LOD	< LOD	< LOD	< LOD	< LOD	< LOD	< LOD	< LOD	< LOD	< LOD	< LOD	< LOD	< LOD	< LOD	< LOD	< LOD	< LOD	< LOD	< LOD	< LOD	< LOD	< LOD	< LOD	< LOD	< LOD	< LOD	< LOD	< LOD	< LOD	< LOD	< LOD	< LOD	< LOD	< LOD	< LOD
B287/18	Caraway	Netherlands	2017	conventional		0		< LOD	< LOD	< LOD	< LOD	< LOD	< LOD	< LOD	< LOD	< LOD	< LOD	< LOD	< LOD	< LOD	< LOD	< LOD	< LOD	< LOD	< LOD	< LOD	< LOD	< LOD	< LOD	< LOD	< LOD	< LOD	< LOD	< LOD	< LOD	< LOD	< LOD	< LOD	< LOD	< LOD	< LOD	< LOD	< LOD	< LOD	< LOD	< LOD	< LOD	< LOD	< LOD
B288/18	Caraway	Germany	2017	conventional		0		< LOD	< LOD	< LOD	< LOD	< LOD	< LOD	< LOD	< LOD	< LOD	< LOD	< LOD	< LOD	< LOD	< LOD	< LOD	< LOD	< LOD	< LOD	< LOD	< LOD	< LOD	< LOD	< LOD	< LOD	< LOD	< LOD	< LOD	< LOD	< LOD	< LOD	< LOD	< LOD	< LOD	< LOD	< LOD	< LOD	< LOD	< LOD	< LOD	< LOD	< LOD	< LOD
B289/18	Caraway	Egypt	2017	organic		0		< LOD	< LOD	< LOD	< LOD	< LOD	< LOD	< LOD	< LOD	< LOD	< LOD	< LOD	< LOD	< LOD	< LOD	< LOD	< LOD	< LOD	< LOD	< LOD	< LOD	< LOD	< LOD	< LOD	< LOD	< LOD	< LOD	< LOD	< LOD	< LOD	< LOD	< LOD	< LOD	< LOD	< LOD	< LOD	< LOD	< LOD	< LOD	< LOD	< LOD	< LOD	< LOD
B290/18	Caraway	Lithuania	2017	conventional		0		< LOD	< LOD	< LOD	< LOD	< LOD	< LOD	< LOD	< LOD	< LOD	< LOD	< LOD	< LOD	< LOD	< LOD	< LOD	< LOD	< LOD	< LOD	< LOD	< LOD	< LOD	< LOD	< LOD	< LOD	< LOD	< LOD	< LOD	< LOD	< LOD	< LOD	< LOD	< LOD	< LOD	< LOD	< LOD	< LOD	< LOD	< LOD	< LOD	< LOD	< LOD	< LOD
B291/18	Caraway	Germany	2017	organic		0		< LOD	< LOD	< LOD	< LOD	< LOD	< LOD	< LOD	< LOD	< LOD	< LOD	< LOD	< LOD	< LOD	< LOD	< LOD	< LOD	< LOD	< LOD	< LOD	< LOD	< LOD	< LOD	< LOD	< LOD	< LOD	< LOD	< LOD	< LOD	< LOD	< LOD	< LOD	< LOD	< LOD	< LOD	< LOD	< LOD	< LOD	< LOD	< LOD	< LOD	< LOD	< LOD
B292/18	Majoram	Egypt	unknown	organic		0.619		< LOD	< LOD	< LOD	< LOD	< LOD	< LOD	< LOD	< LOD	0.4	< LOD	0.119	< LOD	< LOD	< LOD	< LOD	< LOD	< LOD	< LOD	< LOD	< LOD	< LOD	< LOD	0.1	< LOD	< LOD	< LOD	< LOD	< LOD	< LOD	< LOD	< LOD	< LOD	< LOD	< LOD	< LOD	< LOD	< LOD	< LOD	< LOD	< LOD	< LOD	< LOD
B293/18	Majoram	Egypt	2017	conventional		46.156		< LOD	< LOD	< LOD	< LOD	< LOD	< LOD	< LOD	< LOD	1.833	8.327	0.349	0.967	< LOD	< LOD	4.723	8.499	< LOD	< LOD	< LOD	< LOD	< LOD	< LOD	0.425	0.535	< LOD	< LOD	< LOD	< LOD	< LOD	< LOD	< LOD	< LOD	< LOD	< LOD	< LOD	< LOD	4.532	8.454	2.036	1.352	< LOD	1.563
B294/18	Majoram	Germany	2017	conventional		60.531		< LOD	< LOD	< LOD	< LOD	< LOD	< LOD	< LOD	< LOD	< LOD	< LOD	< LOD	< LOD	< LOD	< LOD	0.45	2.794	< LOD	< LOD	< LOD	< LOD	< LOD	< LOD	< LOD	< LOD	< LOD	< LOD	< LOD	< LOD	< LOD	< LOD	< LOD	< LOD	< LOD	< LOD	< LOD	< LOD	< LOD	2.675	4.38	40.558	< LOD	9.524
B295/18	Majoram	Germany	2017	conventional		36.436		< LOD	< LOD	< LOD	< LOD	< LOD	< LOD	< LOD	< LOD	< LOD	< LOD	< LOD	< LOD	< LOD	< LOD	< LOD	6.846	< LOD	< LOD	< LOD	< LOD	< LOD	< LOD	< LOD	< LOD	< LOD	< LOD	< LOD	< LOD	< LOD	< LOD	< LOD	< LOD	< LOD	< LOD	< LOD	< LOD	1.1	7.359	3.632	16.694	< LOD	0.805
B296/18	Majoram	Egypt	2016	organic		13.911		< LOD	< LOD	< LOD	< LOD	< LOD	< LOD	< LOD	< LOD	< LOD	< LOD	< LOD	< LOD	< LOD	< LOD	2.729	2.428	< LOD	< LOD	< LOD	< LOD	< LOD	< LOD	< LOD	< LOD	< LOD	< LOD	< LOD	< LOD	< LOD	< LOD	< LOD	< LOD	< LOD	< LOD	< LOD	< LOD	2.628	2.23	< LOD	< LOD	< LOD	1.146
B297/18	Majoram	Germany	2016	organic		0		< LOD	< LOD	< LOD	< LOD	< LOD	< LOD	< LOD	< LOD	< LOD	< LOD	< LOD	< LOD	< LOD	< LOD	< LOD	< LOD	< LOD	< LOD	< LOD	< LOD	< LOD	< LOD	< LOD	< LOD	< LOD	< LOD	< LOD	< LOD	< LOD	< LOD	< LOD	< LOD	< LOD	< LOD	< LOD	< LOD	< LOD	< LOD	< LOD	< LOD	< LOD	< LOD
B298/18	Majoram	Egypt	2017/2018	conventional		524.147		< LOD	< LOD	< LOD	< LOD	< LOD	< LOD	< LOD	< LOD	< LOD	< LOD	< LOD	< LOD	< LOD	< LOD	32.802	170.767	< LOD	< LOD	< LOD	< LOD	< LOD	< LOD	< LOD	< LOD	< LOD	< LOD	< LOD	< LOD	< LOD	< LOD	< LOD	< LOD	< LOD	15.392	< LOD	< LOD	32.556	180.025	17.666	45.664	< LOD	< LOD
B299/18	Parsley	Hungary	2016	organic		0		< LOD	< LOD	< LOD	< LOD	< LOD	< LOD	< LOD	< LOD	< LOD	< LOD	< LOD	< LOD	< LOD	< LOD	< LOD	< LOD	< LOD	< LOD	< LOD	< LOD	< LOD	< LOD	< LOD	< LOD	< LOD	< LOD	< LOD	< LOD	< LOD	< LOD	< LOD	< LOD	< LOD	< LOD	< LOD	< LOD	< LOD	< LOD	< LOD	< LOD	< LOD	< LOD
B300/18	Parsley	Peru	2016	conventional		0		< LOD	< LOD	< LOD	< LOD	< LOD	< LOD	< LOD	< LOD	< LOD	< LOD	< LOD	< LOD	< LOD	< LOD	< LOD	< LOD	< LOD	< LOD	< LOD	< LOD	< LOD	< LOD	< LOD	< LOD	< LOD	< LOD	< LOD	< LOD	< LOD	< LOD	< LOD	< LOD	< LOD	< LOD	< LOD	< LOD	< LOD	< LOD	< LOD	< LOD	< LOD	< LOD
B301/18	Parsley	Netherlands	2017	organic		0		< LOD	< LOD	< LOD	< LOD	< LOD	< LOD	< LOD	< LOD	< LOD	< LOD	< LOD	< LOD	< LOD	< LOD	< LOD	< LOD	< LOD	< LOD	< LOD	< LOD	< LOD	< LOD	< LOD	< LOD	< LOD	< LOD	< LOD	< LOD	< LOD	< LOD	< LOD	< LOD	< LOD	< LOD	< LOD	< LOD	< LOD	< LOD	< LOD	< LOD	< LOD	< LOD
B302/18	Parsley	United Kingdom	2017	conventional		0		< LOD	< LOD	< LOD	< LOD	< LOD	< LOD	< LOD	< LOD	< LOD	< LOD	< LOD	< LOD	< LOD	< LOD	< LOD	< LOD	< LOD	< LOD	< LOD	< LOD	< LOD	< LOD	< LOD	< LOD	< LOD	< LOD	< LOD	< LOD	< LOD	< LOD	< LOD	< LOD	< LOD	< LOD	< LOD	< LOD	< LOD	< LOD	< LOD	< LOD	< LOD	< LOD
B303/18	Parsley	Israel	2017	organic		0		< LOD	< LOD	< LOD	< LOD	< LOD	< LOD	< LOD	< LOD	< LOD	< LOD	< LOD	< LOD	< LOD	< LOD	< LOD	< LOD	< LOD	< LOD	< LOD	< LOD	< LOD	< LOD	< LOD	< LOD	< LOD	< LOD	< LOD	< LOD	< LOD	< LOD	< LOD	< LOD	< LOD	< LOD	< LOD	< LOD	< LOD	< LOD	< LOD	< LOD	< LOD	< LOD
B304/18	Pepper	Tansania	unknown	organic		0		< LOD	< LOD	< LOD	< LOD	< LOD	< LOD	< LOD	< LOD	< LOD	< LOD	< LOD	< LOD	< LOD	< LOD	< LOD	< LOD	< LOD	< LOD	< LOD	< LOD	< LOD	< LOD	< LOD	< LOD	< LOD	< LOD	< LOD	< LOD	< LOD	< LOD	< LOD	< LOD	< LOD	< LOD	< LOD	< LOD	< LOD	< LOD	< LOD	< LOD	< LOD	< LOD
B305/18	Pepper	Malaysia	2017	conventional		0		< LOD	< LOD	< LOD	< LOD	< LOD	< LOD	< LOD	< LOD	< LOD	< LOD	< LOD	< LOD	< LOD	< LOD	< LOD	< LOD	< LOD	< LOD	< LOD	< LOD	< LOD	< LOD	< LOD	< LOD	< LOD	< LOD	< LOD	< LOD	< LOD	< LOD	< LOD	< LOD	< LOD	< LOD	< LOD	< LOD	< LOD	< LOD	< LOD	< LOD	< LOD	< LOD
B306/18	Pepper	Indonisia	2017	conventional		0		< LOD	< LOD	< LOD	< LOD	< LOD	< LOD	< LOD	< LOD	< LOD	< LOD	< LOD	< LOD	< LOD	< LOD	< LOD	< LOD	< LOD	< LOD	< LOD	< LOD	< LOD	< LOD	< LOD	< LOD	< LOD	< LOD	< LOD	< LOD	< LOD	< LOD	< LOD	< LOD	< LOD	< LOD	< LOD	< LOD	< LOD	< LOD	< LOD	< LOD	< LOD	< LOD
B307/18	Thyme	Spain	unknown	conventional		44.071		< LOD	< LOD	< LOD	< LOD	3.716	< LOD	< LOD	< LOD	< LOD	< LOD	0.201	< LOD	1.969	< LOD	1.792	1.218	0.995	< LOD	< LOD	< LOD	< LOD	< LOD	0.1	< LOD	1.377	< LOD	< LOD	< LOD	< LOD	< LOD	< LOD	< LOD	3.144	5.82	< LOD	< LOD	1.1	0.731	19.219	< LOD	1.885	0.804
B308/18	Thyme	Spain	2017	conventional		254.163		< LOD	< LOD	< LOD	< LOD	2.772	0.25	< LOD	< LOD	0.4	2.402	0.275	0.751	4.324	< LOD	18.386	73.198	< LOD	0.849	< LOD	< LOD	< LOD	< LOD	0.356	< LOD	0.5	< LOD	< LOD	< LOD	< LOD	< LOD	< LOD	< LOD	4.295	15.387	< LOD	< LOD	17.536	70.26	11.269	12.822	18.131	< LOD
B309/18	Thyme	Marocco	2015	conventional		129		< LOD	< LOD	< LOD	< LOD	14.184	2.913	4.204	< LOD	< LOD	< LOD	< LOD	< LOD	< LOD	< LOD	2.482	12.841	< LOD	0.658	< LOD	< LOD	< LOD	< LOD	< LOD	< LOD	< LOD	0.7	< LOD	< LOD	< LOD	< LOD	< LOD	< LOD	6.665	15.953	< LOD	< LOD	2.167	13.802	17.042	23.077	3.229	7.655
B310/18	Thyme	Germany	2016	organic		0		< LOD	< LOD	< LOD	< LOD	< LOD	< LOD	< LOD	< LOD	< LOD	< LOD	< LOD	< LOD	< LOD	< LOD	< LOD	< LOD	< LOD	< LOD	< LOD	< LOD	< LOD	< LOD	< LOD	< LOD	< LOD	< LOD	< LOD	< LOD	< LOD	< LOD	< LOD	< LOD	< LOD	< LOD	< LOD	< LOD	< LOD	< LOD	< LOD	< LOD	< LOD	< LOD
B311/18	Thyme	Spain	2017	organic		54.004		< LOD	< LOD	< LOD	< LOD	< LOD	< LOD	< LOD	< LOD	1.017	< LOD	6.935	1.516	0.6	10.564	1.184	< LOD	< LOD	10.27	< LOD	< LOD	< LOD	< LOD	5.051	0.523	1.255	9.179	< LOD	< LOD	< LOD	< LOD	< LOD	< LOD	2.452	< LOD	< LOD	< LOD	1.1	< LOD	2.208	< LOD	< LOD	< LOD
B312/18	Thyme	Marocco	2017	organic		0.15		< LOD	< LOD	< LOD	< LOD	< LOD	< LOD	< LOD	< LOD	< LOD	< LOD	< LOD	< LOD	< LOD	< LOD	< LOD	< LOD	< LOD	< LOD	< LOD	< LOD	< LOD	< LOD	< LOD	< LOD	< LOD	< LOD	< LOD	< LOD	< LOD	< LOD	< LOD	< LOD	< LOD	< LOD	< LOD	< LOD	< LOD	< LOD	< LOD	< LOD	< LOD	< LOD
B313/18	Thyme	Spain	unknown	conventional		23.445		< LOD	< LOD	< LOD	< LOD	6.386	0.25	< LOD	< LOD	< LOD	0.5	0.155	0.309	< LOD	0.655	< LOD	4.241	< LOD	0.652	< LOD	< LOD	< LOD	< LOD	0.162	< LOD	0.5	< LOD	< LOD	< LOD	< LOD	< LOD	< LOD	< LOD	< LOD	3.346	< LOD	< LOD	< LOD	4.387	< LOD	1.752	< LOD	< LOD
B427/18	Parsley	Germany	2016	conventional		25.346		< LOD	< LOD	< LOD	< LOD	< LOD	1.273	< LOD	< LOD	< LOD	< LOD	< LOD	< LOD	< LOD	< LOD	1.28	2	< LOD	< LOD	< LOD	< LOD	< LOD	< LOD	< LOD	< LOD	< LOD	0.7	< LOD	< LOD	< LOD	< LOD	< LOD	< LOD	< LOD	< LOD	< LOD	< LOD	3.176	2.065	8.92	4.562	0.5	0.87
B428/18	Parsley	Poland	2016	conventional		35.636		< LOD	< LOD	< LOD	< LOD	< LOD	< LOD	< LOD	< LOD	< LOD	< LOD	< LOD	< LOD	< LOD	< LOD	2.225	2.938	< LOD	< LOD	< LOD	< LOD	< LOD	< LOD	< LOD	< LOD	< LOD	< LOD	< LOD	< LOD	< LOD	< LOD	< LOD	< LOD	< LOD	< LOD	< LOD	< LOD	7.777	5.88	10.158	1.512	2.197	2.37
B429/18	Parsley	Germany	2016	conventional		166.212		< LOD	< LOD	< LOD	< LOD	< LOD	< LOD	< LOD	< LOD	< LOD	< LOD	< LOD	< LOD	< LOD	< LOD	11.546	8.734	< LOD	< LOD	< LOD	< LOD	< LOD	< LOD	< LOD	< LOD	< LOD	< LOD	< LOD	< LOD	< LOD	< LOD	< LOD	< LOD	4.406	8.914	< LOD	< LOD	34.237	14.807	60.901	5.502	11.625	5.39
B430/18	Parsley	Germany	2016	conventional		736.498		< LOD	< LOD	< LOD	< LOD	< LOD	< LOD	< LOD	< LOD	0.4	< LOD	< LOD	< LOD	< LOD	< LOD	34.576	76.776	< LOD	< LOD	< LOD	< LOD	< LOD	< LOD	< LOD	< LOD	< LOD	< LOD	< LOD	< LOD	< LOD	< LOD	< LOD	< LOD	25.538	35.054	< LOD	< LOD	194.644	194.734	83.5	37.445	35.713	18.118
B431/18	Parsley	unknown	2016	conventional		0		< LOD	< LOD	< LOD	< LOD	< LOD	< LOD	< LOD	< LOD	< LOD	< LOD	< LOD	< LOD	< LOD	< LOD	< LOD	< LOD	< LOD	< LOD	< LOD	< LOD	< LOD	< LOD	< LOD	< LOD	< LOD	< LOD	< LOD	< LOD	< LOD	< LOD	< LOD	< LOD	< LOD	< LOD	< LOD	< LOD	< LOD	< LOD	< LOD	< LOD	< LOD	< LOD
B432/18	Parsley	Poland	2017	conventional		0.777		0.177	< LOD	0.25	< LOD	< LOD	< LOD	< LOD	< LOD	< LOD	< LOD	< LOD	< LOD	< LOD	0.2	< LOD	< LOD	< LOD	0.15	< LOD	< LOD	< LOD	< LOD	< LOD	< LOD	< LOD	< LOD	< LOD	< LOD	< LOD	< LOD	< LOD	< LOD	< LOD	< LOD	< LOD	< LOD	< LOD	< LOD	< LOD	< LOD	< LOD	< LOD
B433/18	Parsley	Germany	unknown	conventional		287.891		< LOD	< LOD	< LOD	< LOD	0.2	< LOD	< LOD	< LOD	< LOD	< LOD	< LOD	< LOD	< LOD	< LOD	13.167	24.212	< LOD	< LOD	< LOD	< LOD	< LOD	< LOD	< LOD	< LOD	< LOD	< LOD	< LOD	< LOD	< LOD	< LOD	< LOD	< LOD	1.05	6.191	< LOD	< LOD	41.979	72.104	37.294	36.246	13.637	41.811
B434/18	Parsley	Netherlands	2017	conventional		0		< LOD	< LOD	< LOD	< LOD	< LOD	< LOD	< LOD	< LOD	< LOD	< LOD	< LOD	< LOD	< LOD	< LOD	< LOD	< LOD	< LOD	< LOD	< LOD	< LOD	< LOD	< LOD	< LOD	< LOD	< LOD	< LOD	< LOD	< LOD	< LOD	< LOD	< LOD	< LOD	< LOD	< LOD	< LOD	< LOD	< LOD	< LOD	< LOD	< LOD	< LOD	< LOD
B435/18	Majoram	unknown	2017	conventional		2.065		< LOD	< LOD	< LOD	< LOD	< LOD	< LOD	< LOD	< LOD	< LOD	< LOD	< LOD	< LOD	< LOD	< LOD	< LOD	< LOD	< LOD	1.215	< LOD	< LOD	< LOD	< LOD	< LOD	< LOD	< LOD	0.7	< LOD	< LOD	< LOD	< LOD	< LOD	< LOD	< LOD	< LOD	< LOD	< LOD	< LOD	< LOD	< LOD	< LOD	< LOD	< LOD
B436/18	Majoram	Germany	2016	conventional		12.864		< LOD	< LOD	< LOD	< LOD	< LOD	< LOD	< LOD	< LOD	< LOD	< LOD	< LOD	< LOD	< LOD	< LOD	< LOD	0.2	< LOD	< LOD	< LOD	< LOD	< LOD	< LOD	< LOD	< LOD	< LOD	< LOD	< LOD	< LOD	< LOD	< LOD	< LOD	< LOD	< LOD	< LOD	< LOD	< LOD	< LOD	1.798	2.84	6.422	< LOD	0.35
B437/18	Majoram	unknown	unknown	conventional		111.336		< LOD	< LOD	< LOD	< LOD	< LOD	< LOD	< LOD	< LOD	< LOD	< LOD	< LOD	< LOD	< LOD	< LOD	0.971	4.799	< LOD	< LOD	< LOD	< LOD	< LOD	< LOD	< LOD	< LOD	< LOD	< LOD	< LOD	< LOD	< LOD	< LOD	< LOD	< LOD	< LOD	< LOD	< LOD	< LOD	20.189	69.628	3.285	6.785	1.066	2.361
B438/18	Majoram	Egypt	2017	conventional		48.061		< LOD	< LOD	< LOD	< LOD	< LOD	< LOD	< LOD	< LOD	< LOD	< LOD	< LOD	< LOD	< LOD	< LOD	0.45	3.118	< LOD	< LOD	< LOD	< LOD	< LOD	< LOD	< LOD	< LOD	< LOD	< LOD	< LOD	< LOD	< LOD	< LOD	< LOD	< LOD	< LOD	< LOD	< LOD	< LOD	7.193	20.016	3.978	5.278	0.5	0.35
B439/18	Majoram	Egypt	2017	conventional		96.746		< LOD	< LOD	< LOD	< LOD	< LOD	< LOD	< LOD	< LOD	2.859	9.727	2.855	3.743	< LOD	< LOD	1.822	4.078	< LOD	< LOD	< LOD	< LOD	< LOD	< LOD	1.497	1.05	< LOD	< LOD	< LOD	< LOD	< LOD	< LOD	< LOD	< LOD	< LOD	1.4	< LOD	< LOD	21.284	34.162	3.166	2.585	1.758	2.258
B440/18	Majoram	Egypt	2017	conventional		5.853		< LOD	< LOD	< LOD	< LOD	< LOD	< LOD	< LOD	< LOD	< LOD	0.5	0.088	0.423	< LOD	< LOD	< LOD	0.2	< LOD	< LOD	< LOD	< LOD	< LOD	< LOD	0.1	0.457	< LOD	< LOD	< LOD	< LOD	< LOD	< LOD	< LOD	< LOD	< LOD	< LOD	< LOD	< LOD	1.1	2.985	< LOD	< LOD	< LOD	< LOD
B441/18	Majoram	Germany	2016	conventional		6.2		< LOD	< LOD	< LOD	< LOD	< LOD	< LOD	< LOD	< LOD	< LOD	< LOD	< LOD	< LOD	< LOD	< LOD	0.45	0.936	< LOD	< LOD	< LOD	< LOD	< LOD	< LOD	0.1	< LOD	< LOD	< LOD	< LOD	< LOD	< LOD	< LOD	< LOD	< LOD	1.05	< LOD	< LOD	< LOD	1.1	1.436	< LOD	0.628	0.5	< LOD
B442/18	Majoram	Germany	2017	conventional		24		< LOD	< LOD	< LOD	< LOD	< LOD	< LOD	< LOD	< LOD	< LOD	< LOD	< LOD	< LOD	< LOD	< LOD	0.45	1.428	< LOD	< LOD	< LOD	< LOD	< LOD	< LOD	0.1	< LOD	< LOD	< LOD	< LOD	< LOD	< LOD	< LOD	< LOD	< LOD	1.05	< LOD	< LOD	< LOD	1.1	3.318	0.75	4.694	0.5	4.271
B443/18	Majoram	Egypt	2017	conventional		143.596		< LOD	< LOD	0.25	< LOD	0.553	< LOD	< LOD	< LOD	< LOD	< LOD	< LOD	< LOD	0.6	0.871	3.108	11.813	0.45	0.881	< LOD	< LOD	< LOD	< LOD	< LOD	< LOD	< LOD	1.756	< LOD	< LOD	< LOD	< LOD	< LOD	< LOD	< LOD	1.4	< LOD	< LOD	28.928	64.693	2.6	3.936	2.904	6.027
B444/18	Thyme	Poland	2017	conventional		146.435		0.803	< LOD	0.959	< LOD	0.2	< LOD	< LOD	< LOD	< LOD	< LOD	< LOD	< LOD	3.767	3.085	3.529	8.576	8.865	5.461	< LOD	< LOD	< LOD	< LOD	< LOD	< LOD	1.999	4.664	< LOD	< LOD	< LOD	< LOD	< LOD	< LOD	10.206	25.006	< LOD	< LOD	17.893	24.413	9.698	8.671	3.399	3.473
B445/18	Thyme	unknown	2017	conventional		0		< LOD	< LOD	< LOD	< LOD	< LOD	< LOD	< LOD	< LOD	< LOD	< LOD	< LOD	< LOD	< LOD	< LOD	< LOD	< LOD	< LOD	< LOD	< LOD	< LOD	< LOD	< LOD	< LOD	< LOD	< LOD	< LOD	< LOD	< LOD	< LOD	< LOD	< LOD	< LOD	< LOD	< LOD	< LOD	< LOD	< LOD	< LOD	< LOD	< LOD	< LOD	< LOD
B446/18	Thyme	Germany	2017	conventional		4.333		< LOD	< LOD	< LOD	< LOD	< LOD	< LOD	< LOD	< LOD	< LOD	< LOD	< LOD	< LOD	< LOD	< LOD	< LOD	0.2	< LOD	< LOD	< LOD	< LOD	< LOD	< LOD	< LOD	< LOD	< LOD	< LOD	< LOD	< LOD	< LOD	< LOD	< LOD	< LOD	1.05	1.4	< LOD	< LOD	< LOD	0.802	< LOD	< LOD	< LOD	0.35
B447/18	Thyme	Germany	2017	conventional		0		< LOD	< LOD	< LOD	< LOD	< LOD	< LOD	< LOD	< LOD	< LOD	< LOD	< LOD	< LOD	< LOD	< LOD	< LOD	< LOD	< LOD	< LOD	< LOD	< LOD	< LOD	< LOD	< LOD	< LOD	< LOD	< LOD	< LOD	< LOD	< LOD	< LOD	< LOD	< LOD	< LOD	< LOD	< LOD	< LOD	< LOD	< LOD	< LOD	< LOD	< LOD	< LOD
B448/18	Basil	Egypt	2017	conventional		0		< LOD	< LOD	< LOD	< LOD	< LOD	< LOD	< LOD	< LOD	< LOD	< LOD	< LOD	< LOD	< LOD	< LOD	< LOD	< LOD	< LOD	< LOD	< LOD	< LOD	< LOD	< LOD	< LOD	< LOD	< LOD	< LOD	< LOD	< LOD	< LOD	< LOD	< LOD	< LOD	< LOD	< LOD	< LOD	< LOD	< LOD	< LOD	< LOD	< LOD	< LOD	< LOD
B449/18	Basil	Egypt	2017	conventional		0		< LOD	< LOD	< LOD	< LOD	< LOD	< LOD	< LOD	< LOD	< LOD	< LOD	< LOD	< LOD	< LOD	< LOD	< LOD	< LOD	< LOD	< LOD	< LOD	< LOD	< LOD	< LOD	< LOD	< LOD	< LOD	< LOD	< LOD	< LOD	< LOD	< LOD	< LOD	< LOD	< LOD	< LOD	< LOD	< LOD	< LOD	< LOD	< LOD	< LOD	< LOD	< LOD
B450/18	Basil	Egypt	2017	conventional		0		< LOD	< LOD	< LOD	< LOD	< LOD	< LOD	< LOD	< LOD	< LOD	< LOD	< LOD	< LOD	< LOD	< LOD	< LOD	< LOD	< LOD	< LOD	< LOD	< LOD	< LOD	< LOD	< LOD	< LOD	< LOD	< LOD	< LOD	< LOD	< LOD	< LOD	< LOD	< LOD	< LOD	< LOD	< LOD	< LOD	< LOD	< LOD	< LOD	< LOD	< LOD	< LOD
B451/18	Basil	Egypt	2017	conventional		0		< LOD	< LOD	< LOD	< LOD	< LOD	< LOD	< LOD	< LOD	< LOD	< LOD	< LOD	< LOD	< LOD	< LOD	< LOD	< LOD	< LOD	< LOD	< LOD	< LOD	< LOD	< LOD	< LOD	< LOD	< LOD	< LOD	< LOD	< LOD	< LOD	< LOD	< LOD	< LOD	< LOD	< LOD	< LOD	< LOD	< LOD	< LOD	< LOD	< LOD	< LOD	< LOD
B452/18	Basil	Egypt	2017	conventional		0.1		< LOD	< LOD	< LOD	< LOD	< LOD	< LOD	< LOD	< LOD	< LOD	< LOD	< LOD	< LOD	< LOD	< LOD	< LOD	< LOD	< LOD	< LOD	< LOD	< LOD	< LOD	< LOD	0.1	< LOD	< LOD	< LOD	< LOD	< LOD	< LOD	< LOD	< LOD	< LOD	< LOD	< LOD	< LOD	< LOD	< LOD	< LOD	< LOD	< LOD	< LOD	< LOD
B453/18	Basil	unknown	2017	conventional		78.393		< LOD	< LOD	< LOD	< LOD	0.2	< LOD	< LOD	< LOD	6.774	56.001	< LOD	0.173	< LOD	< LOD	< LOD	< LOD	< LOD	< LOD	< LOD	< LOD	< LOD	< LOD	1.457	2.642	0.5	7.299	< LOD	< LOD	< LOD	< LOD	< LOD	< LOD	1.05	< LOD	< LOD	< LOD	< LOD	0.35	< LOD	< LOD	< LOD	0.754
B454/18	Basil	unknown	2017	conventional		0		< LOD	< LOD	< LOD	< LOD	< LOD	< LOD	< LOD	< LOD	< LOD	< LOD	< LOD	< LOD	< LOD	< LOD	< LOD	< LOD	< LOD	< LOD	< LOD	< LOD	< LOD	< LOD	< LOD	< LOD	< LOD	< LOD	< LOD	< LOD	< LOD	< LOD	< LOD	< LOD	< LOD	< LOD	< LOD	< LOD	< LOD	< LOD	< LOD	< LOD	< LOD	< LOD
B455/18	Basil	Egypt	2015	conventional		0		< LOD	< LOD	< LOD	< LOD	< LOD	< LOD	< LOD	< LOD	< LOD	< LOD	< LOD	< LOD	< LOD	< LOD	< LOD	< LOD	< LOD	< LOD	< LOD	< LOD	< LOD	< LOD	< LOD	< LOD	< LOD	< LOD	< LOD	< LOD	< LOD	< LOD	< LOD	< LOD	< LOD	< LOD	< LOD	< LOD	< LOD	< LOD	< LOD	< LOD	< LOD	< LOD
B456/18	Savory	Poland	2016	conventional		11.337		< LOD	< LOD	< LOD	< LOD	< LOD	< LOD	< LOD	< LOD	< LOD	< LOD	< LOD	< LOD	< LOD	< LOD	0.45	0.679	< LOD	< LOD	< LOD	< LOD	< LOD	< LOD	< LOD	< LOD	< LOD	< LOD	< LOD	< LOD	< LOD	< LOD	< LOD	< LOD	1.05	2.794	< LOD	< LOD	1.1	1.766	1.469	1.179	0.5	0.35
B457/18	Savory	Poland	2017	conventional		79.319		0.2	< LOD	0.25	< LOD	0.2	< LOD	< LOD	< LOD	9.038	37.687	0.206	0.352	0.6	1.159	0.45	1.276	0.45	1.089	< LOD	< LOD	< LOD	< LOD	4.158	3.747	0.5	5.263	< LOD	< LOD	< LOD	< LOD	< LOD	< LOD	1.05	3.162	< LOD	< LOD	1.1	2.468	2.267	1.45	0.5	0.35
B458/18	Savory	Poland	2017	conventional		0.6		< LOD	< LOD	< LOD	< LOD	0.2	< LOD	< LOD	< LOD	0.4	< LOD	< LOD	< LOD	< LOD	< LOD	< LOD	< LOD	< LOD	< LOD	< LOD	< LOD	< LOD	< LOD	< LOD	< LOD	< LOD	< LOD	< LOD	< LOD	< LOD	< LOD	< LOD	< LOD	< LOD	< LOD	< LOD	< LOD	< LOD	< LOD	< LOD	< LOD	< LOD	< LOD
B459/18	Savory	Germany	2017	conventional		0		< LOD	< LOD	< LOD	< LOD	< LOD	< LOD	< LOD	< LOD	< LOD	< LOD	< LOD	< LOD	< LOD	< LOD	< LOD	< LOD	< LOD	< LOD	< LOD	< LOD	< LOD	< LOD	< LOD	< LOD	< LOD	< LOD	< LOD	< LOD	< LOD	< LOD	< LOD	< LOD	< LOD	< LOD	< LOD	< LOD	< LOD	< LOD	< LOD	< LOD	< LOD	< LOD
B460/18	Savory	Germany	2017	conventional		0		< LOD	< LOD	< LOD	< LOD	< LOD	< LOD	< LOD	< LOD	< LOD	< LOD	< LOD	< LOD	< LOD	< LOD	< LOD	< LOD	< LOD	< LOD	< LOD	< LOD	< LOD	< LOD	< LOD	< LOD	< LOD	< LOD	< LOD	< LOD	< LOD	< LOD	< LOD	< LOD	< LOD	< LOD	< LOD	< LOD	< LOD	< LOD	< LOD	< LOD	< LOD	< LOD
B461/18	Savory	Germany	2017	conventional		0		< LOD	< LOD	< LOD	< LOD	< LOD	< LOD	< LOD	< LOD	< LOD	< LOD	< LOD	< LOD	< LOD	< LOD	< LOD	< LOD	< LOD	< LOD	< LOD	< LOD	< LOD	< LOD	< LOD	< LOD	< LOD	< LOD	< LOD	< LOD	< LOD	< LOD	< LOD	< LOD	< LOD	< LOD	< LOD	< LOD	< LOD	< LOD	< LOD	< LOD	< LOD	< LOD
B462/18	Pepper	Brasil	2017	conventional		0		< LOD	< LOD	< LOD	< LOD	< LOD	< LOD	< LOD	< LOD	< LOD	< LOD	< LOD	< LOD	< LOD	< LOD	< LOD	< LOD	< LOD	< LOD	< LOD	< LOD	< LOD	< LOD	< LOD	< LOD	< LOD	< LOD	< LOD	< LOD	< LOD	< LOD	< LOD	< LOD	< LOD	< LOD	< LOD	< LOD	< LOD	< LOD	< LOD	< LOD	< LOD	< LOD
B463/18	Pepper	Indonisia	2017	conventional		0		< LOD	< LOD	< LOD	< LOD	< LOD	< LOD	< LOD	< LOD	< LOD	< LOD	< LOD	< LOD	< LOD	< LOD	< LOD	< LOD	< LOD	< LOD	< LOD	< LOD	< LOD	< LOD	< LOD	< LOD	< LOD	< LOD	< LOD	< LOD	< LOD	< LOD	< LOD	< LOD	< LOD	< LOD	< LOD	< LOD	< LOD	< LOD	< LOD	< LOD	< LOD	< LOD
B464/18	Pepper	unknown	2017	conventional		0		< LOD	< LOD	< LOD	< LOD	< LOD	< LOD	< LOD	< LOD	< LOD	< LOD	< LOD	< LOD	< LOD	< LOD	< LOD	< LOD	< LOD	< LOD	< LOD	< LOD	< LOD	< LOD	< LOD	< LOD	< LOD	< LOD	< LOD	< LOD	< LOD	< LOD	< LOD	< LOD	< LOD	< LOD	< LOD	< LOD	< LOD	< LOD	< LOD	< LOD	< LOD	< LOD
B465/18	Pepper	Brasil	2017	conventional		1.84		< LOD	< LOD	< LOD	< LOD	< LOD	< LOD	< LOD	< LOD	1.69	< LOD	< LOD	< LOD	< LOD	< LOD	< LOD	< LOD	< LOD	< LOD	< LOD	< LOD	< LOD	< LOD	< LOD	< LOD	< LOD	< LOD	< LOD	< LOD	< LOD	< LOD	< LOD	< LOD	< LOD	< LOD	< LOD	< LOD	< LOD	< LOD	< LOD	< LOD	< LOD	< LOD
B466/18	Pepper	Indonisia	2017	conventional		0		< LOD	< LOD	< LOD	< LOD	< LOD	< LOD	< LOD	< LOD	< LOD	< LOD	< LOD	< LOD	< LOD	< LOD	< LOD	< LOD	< LOD	< LOD	< LOD	< LOD	< LOD	< LOD	< LOD	< LOD	< LOD	< LOD	< LOD	< LOD	< LOD	< LOD	< LOD	< LOD	< LOD	< LOD	< LOD	< LOD	< LOD	< LOD	< LOD	< LOD	< LOD	< LOD
B467/18	Pepper	unknown	2017	conventional		0.6		< LOD	< LOD	< LOD	< LOD	< LOD	< LOD	< LOD	< LOD	< LOD	< LOD	< LOD	< LOD	< LOD	< LOD	< LOD	< LOD	0.45	< LOD	< LOD	< LOD	< LOD	< LOD	< LOD	< LOD	< LOD	< LOD	< LOD	< LOD	< LOD	< LOD	< LOD	< LOD	< LOD	< LOD	< LOD	< LOD	< LOD	< LOD	< LOD	< LOD	< LOD	< LOD
B468/18	Pepper	Vietnam	2017	conventional		0		< LOD	< LOD	< LOD	< LOD	< LOD	< LOD	< LOD	< LOD	< LOD	< LOD	< LOD	< LOD	< LOD	< LOD	< LOD	< LOD	< LOD	< LOD	< LOD	< LOD	< LOD	< LOD	< LOD	< LOD	< LOD	< LOD	< LOD	< LOD	< LOD	< LOD	< LOD	< LOD	< LOD	< LOD	< LOD	< LOD	< LOD	< LOD	< LOD	< LOD	< LOD	< LOD
B469/18	Pepper	Vietnam	2017	conventional		0		< LOD	< LOD	< LOD	< LOD	< LOD	< LOD	< LOD	< LOD	< LOD	< LOD	< LOD	< LOD	< LOD	< LOD	< LOD	< LOD	< LOD	< LOD	< LOD	< LOD	< LOD	< LOD	< LOD	< LOD	< LOD	< LOD	< LOD	< LOD	< LOD	< LOD	< LOD	< LOD	< LOD	< LOD	< LOD	< LOD	< LOD	< LOD	< LOD	< LOD	< LOD	< LOD
B470/18	Pepper	Indonisia	2017	conventional		1.038		< LOD	< LOD	< LOD	< LOD	< LOD	< LOD	< LOD	< LOD	0.956	< LOD	0.082	< LOD	< LOD	< LOD	< LOD	< LOD	< LOD	< LOD	< LOD	< LOD	< LOD	< LOD	< LOD	< LOD	< LOD	< LOD	< LOD	< LOD	< LOD	< LOD	< LOD	< LOD	< LOD	< LOD	< LOD	< LOD	< LOD	< LOD	< LOD	< LOD	< LOD	< LOD
B471/18	Pepper	India	2017	conventional		0		< LOD	< LOD	< LOD	< LOD	< LOD	< LOD	< LOD	< LOD	< LOD	< LOD	< LOD	< LOD	< LOD	< LOD	< LOD	< LOD	< LOD	< LOD	< LOD	< LOD	< LOD	< LOD	< LOD	< LOD	< LOD	< LOD	< LOD	< LOD	< LOD	< LOD	< LOD	< LOD	< LOD	< LOD	< LOD	< LOD	< LOD	< LOD	< LOD	< LOD	< LOD	< LOD
B472/18	Caraway	Lithuania	2017	conventional		0.1		< LOD	< LOD	< LOD	< LOD	< LOD	< LOD	< LOD	< LOD	< LOD	< LOD	< LOD	< LOD	< LOD	< LOD	< LOD	< LOD	< LOD	< LOD	< LOD	< LOD	< LOD	< LOD	0.1	< LOD	< LOD	< LOD	< LOD	< LOD	< LOD	< LOD	< LOD	< LOD	< LOD	< LOD	< LOD	< LOD	< LOD	< LOD	< LOD	< LOD	< LOD	< LOD
B473/18	Caraway	Lithuania	2017	conventional		0.384		< LOD	< LOD	< LOD	< LOD	0.384	< LOD	< LOD	< LOD	< LOD	< LOD	< LOD	< LOD	< LOD	< LOD	< LOD	< LOD	< LOD	< LOD	< LOD	< LOD	< LOD	< LOD	< LOD	< LOD	< LOD	< LOD	< LOD	< LOD	< LOD	< LOD	< LOD	< LOD	< LOD	< LOD	< LOD	< LOD	< LOD	< LOD	< LOD	< LOD	< LOD	< LOD
B474/18	Caraway	Finland	2017	conventional		0.3		< LOD	< LOD	< LOD	< LOD	0.2	< LOD	< LOD	< LOD	< LOD	< LOD	< LOD	< LOD	< LOD	< LOD	< LOD	< LOD	< LOD	< LOD	< LOD	< LOD	< LOD	< LOD	0.1	< LOD	< LOD	< LOD	< LOD	< LOD	< LOD	< LOD	< LOD	< LOD	< LOD	< LOD	< LOD	< LOD	< LOD	< LOD	< LOD	< LOD	< LOD	< LOD
B475/18	Caraway	Finland	2017	conventional		0.3		< LOD	< LOD	< LOD	< LOD	0.2	< LOD	< LOD	< LOD	< LOD	< LOD	< LOD	< LOD	< LOD	< LOD	< LOD	< LOD	< LOD	< LOD	< LOD	< LOD	< LOD	< LOD	0.1	< LOD	< LOD	< LOD	< LOD	< LOD	< LOD	< LOD	< LOD	< LOD	< LOD	< LOD	< LOD	< LOD	< LOD	< LOD	< LOD	< LOD	< LOD	< LOD
B476/18	Caraway	unknown	2017	conventional		0.2		< LOD	< LOD	< LOD	< LOD	0.2	< LOD	< LOD	< LOD	< LOD	< LOD	< LOD	< LOD	< LOD	< LOD	< LOD	< LOD	< LOD	< LOD	< LOD	< LOD	< LOD	< LOD	< LOD	< LOD	< LOD	< LOD	< LOD	< LOD	< LOD	< LOD	< LOD	< LOD	< LOD	< LOD	< LOD	< LOD	< LOD	< LOD	< LOD	< LOD	< LOD	< LOD
B477/18	Ginger	China	2017	conventional		0.2		< LOD	< LOD	< LOD	< LOD	0.2	< LOD	< LOD	< LOD	< LOD	< LOD	< LOD	< LOD	< LOD	< LOD	< LOD	< LOD	< LOD	< LOD	< LOD	< LOD	< LOD	< LOD	< LOD	< LOD	< LOD	< LOD	< LOD	< LOD	< LOD	< LOD	< LOD	< LOD	< LOD	< LOD	< LOD	< LOD	< LOD	< LOD	< LOD	< LOD	< LOD	< LOD
B478/18	Ginger	Nigeria	2017	conventional		10.646		< LOD	< LOD	< LOD	< LOD	< LOD	< LOD	< LOD	< LOD	< LOD	< LOD	< LOD	< LOD	< LOD	< LOD	< LOD	< LOD	2.67	7.276	< LOD	< LOD	< LOD	< LOD	< LOD	< LOD	< LOD	0.7	< LOD	< LOD	< LOD	< LOD	< LOD	< LOD	< LOD	< LOD	< LOD	< LOD	< LOD	< LOD	< LOD	< LOD	< LOD	< LOD
B479/18	Ginger	China	2017	conventional		0.4		< LOD	< LOD	< LOD	< LOD	0.2	< LOD	< LOD	< LOD	< LOD	< LOD	< LOD	< LOD	< LOD	0.2	< LOD	< LOD	< LOD	< LOD	< LOD	< LOD	< LOD	< LOD	< LOD	< LOD	< LOD	< LOD	< LOD	< LOD	< LOD	< LOD	< LOD	< LOD	< LOD	< LOD	< LOD	< LOD	< LOD	< LOD	< LOD	< LOD	< LOD	< LOD
B480/18	Ginger	China	2017	conventional		0.45		< LOD	< LOD	< LOD	< LOD	< LOD	< LOD	< LOD	< LOD	< LOD	< LOD	< LOD	< LOD	< LOD	< LOD	< LOD	< LOD	0.45	< LOD	< LOD	< LOD	< LOD	< LOD	< LOD	< LOD	< LOD	< LOD	< LOD	< LOD	< LOD	< LOD	< LOD	< LOD	< LOD	< LOD	< LOD	< LOD	< LOD	< LOD	< LOD	< LOD	< LOD	< LOD
B481/18	Ginger	unknown	2017	conventional		0.54		< LOD	< LOD	< LOD	< LOD	< LOD	< LOD	< LOD	< LOD	< LOD	< LOD	< LOD	< LOD	< LOD	0.2	< LOD	< LOD	< LOD	0.34	< LOD	< LOD	< LOD	< LOD	< LOD	< LOD	< LOD	< LOD	< LOD	< LOD	< LOD	< LOD	< LOD	< LOD	< LOD	< LOD	< LOD	< LOD	< LOD	< LOD	< LOD	< LOD	< LOD	< LOD
B482/18	Ginger	Nigeria	2017	conventional		3.474		< LOD	< LOD	< LOD	< LOD	< LOD	< LOD	< LOD	< LOD	< LOD	< LOD	< LOD	< LOD	< LOD	0.54	< LOD	< LOD	0.909	0.84	< LOD	< LOD	< LOD	< LOD	< LOD	< LOD	< LOD	< LOD	< LOD	< LOD	< LOD	< LOD	< LOD	< LOD	< LOD	< LOD	< LOD	< LOD	< LOD	< LOD	< LOD	1.185	< LOD	< LOD
B483/18	Savory	unknown	2017	conventional		11.71		< LOD	< LOD	< LOD	< LOD	< LOD	< LOD	< LOD	< LOD	< LOD	< LOD	< LOD	< LOD	< LOD	< LOD	0.94	1.465	< LOD	< LOD	< LOD	< LOD	< LOD	< LOD	< LOD	< LOD	< LOD	< LOD	< LOD	< LOD	< LOD	< LOD	< LOD	< LOD	1.05	4.266	< LOD	< LOD	1.1	1.305	< LOD	< LOD	0.5	1.084
B484/18	Savory	unknown	2017	conventional		665.544		< LOD	< LOD	< LOD	< LOD	1.781	24.652	< LOD	< LOD	< LOD	< LOD	0.212	< LOD	12.426	74.581	1.367	6.864	18.445	74.065	< LOD	< LOD	< LOD	< LOD	< LOD	< LOD	12.434	418.169	< LOD	< LOD	< LOD	< LOD	< LOD	< LOD	< LOD	< LOD	< LOD	< LOD	4.209	13.988	< LOD	0.3	0.5	0.952
B485/18	Majoram	Egypt	2017	conventional		20.713		< LOD	< LOD	< LOD	< LOD	< LOD	< LOD	< LOD	< LOD	< LOD	< LOD	< LOD	< LOD	< LOD	< LOD	0.45	2.155	< LOD	< LOD	< LOD	< LOD	< LOD	< LOD	< LOD	< LOD	< LOD	< LOD	< LOD	< LOD	< LOD	< LOD	< LOD	< LOD	< LOD	< LOD	< LOD	< LOD	3.593	11.712	0.75	1.048	0.5	< LOD
B486/18	Majoram	Egypt	2017	conventional		21.533		< LOD	< LOD	< LOD	< LOD	< LOD	< LOD	< LOD	< LOD	< LOD	< LOD	< LOD	< LOD	< LOD	< LOD	1.436	0.887	< LOD	< LOD	< LOD	< LOD	< LOD	< LOD	< LOD	< LOD	< LOD	< LOD	< LOD	< LOD	< LOD	< LOD	< LOD	< LOD	< LOD	< LOD	< LOD	< LOD	4.03	11.606	0.75	1.014	1.392	< LOD
B487/18	Parsley	Israel	2017	conventional		18.883		< LOD	< LOD	< LOD	< LOD	< LOD	< LOD	< LOD	< LOD	< LOD	< LOD	0.192	< LOD	< LOD	< LOD	0.869	4.251	< LOD	< LOD	< LOD	< LOD	< LOD	< LOD	< LOD	< LOD	< LOD	< LOD	< LOD	< LOD	< LOD	< LOD	< LOD	< LOD	< LOD	< LOD	< LOD	< LOD	3.117	7.24	< LOD	1.71	0.5	1.004
B488/18	Parsley	Germany	2017	conventional		27.555		< LOD	< LOD	< LOD	< LOD	< LOD	< LOD	< LOD	< LOD	< LOD	< LOD	< LOD	< LOD	< LOD	< LOD	0.863	5.088	< LOD	< LOD	< LOD	< LOD	< LOD	< LOD	< LOD	< LOD	< LOD	< LOD	< LOD	< LOD	< LOD	< LOD	< LOD	< LOD	< LOD	< LOD	< LOD	< LOD	3.533	10.697	< LOD	4.414	0.5	2.31
B489/18	Parsley	Germany	2017	conventional		3296.62		< LOD	< LOD	< LOD	< LOD	< LOD	< LOD	< LOD	< LOD	< LOD	< LOD	< LOD	< LOD	< LOD	< LOD	174.793	622.483	< LOD	< LOD	< LOD	< LOD	< LOD	< LOD	< LOD	< LOD	< LOD	< LOD	< LOD	< LOD	< LOD	< LOD	< LOD	< LOD	74.069	301.873	< LOD	< LOD	535.811	1010.1	104.359	81.738	176.877	214.515
B490/18	Parsley	Poland	2017	conventional		16.644		< LOD	< LOD	< LOD	< LOD	< LOD	< LOD	< LOD	< LOD	< LOD	< LOD	< LOD	< LOD	< LOD	< LOD	0.45	2.297	< LOD	< LOD	< LOD	< LOD	< LOD	< LOD	< LOD	< LOD	< LOD	< LOD	< LOD	< LOD	< LOD	< LOD	< LOD	< LOD	< LOD	< LOD	< LOD	< LOD	2.62	3.468	< LOD	4.868	0.5	2.441
B491/18	Parsley	Germany	2017	conventional		658.395		< LOD	< LOD	< LOD	< LOD	< LOD	< LOD	< LOD	< LOD	< LOD	< LOD	< LOD	< LOD	< LOD	< LOD	13.775	65.052	< LOD	< LOD	< LOD	< LOD	< LOD	< LOD	< LOD	< LOD	< LOD	0.7	< LOD	< LOD	< LOD	< LOD	< LOD	< LOD	15.005	48.284	< LOD	< LOD	125.643	279.809	47.09	37.153	14.008	11.876
B492/18	Majoram	unknown	2017	conventional		8.692		< LOD	< LOD	< LOD	< LOD	< LOD	< LOD	< LOD	< LOD	< LOD	0.5	< LOD	0.156	< LOD	< LOD	0.45	1.854	< LOD	< LOD	< LOD	< LOD	< LOD	< LOD	< LOD	< LOD	< LOD	< LOD	< LOD	< LOD	< LOD	< LOD	< LOD	< LOD	< LOD	< LOD	< LOD	< LOD	1.1	3.982	< LOD	< LOD	0.5	< LOD
B493/18	Parsley	unknown	2016	conventional		46.372		< LOD	< LOD	< LOD	< LOD	< LOD	< LOD	< LOD	< LOD	< LOD	< LOD	< LOD	< LOD	< LOD	< LOD	0.45	3.906	< LOD	< LOD	< LOD	< LOD	< LOD	< LOD	< LOD	< LOD	< LOD	< LOD	< LOD	< LOD	< LOD	< LOD	< LOD	< LOD	< LOD	< LOD	< LOD	< LOD	2.584	7.598	15.114	14.37	0.5	1.85
B494/18	Thyme	unknown	2016/2017	conventional		58.58		< LOD	< LOD	< LOD	< LOD	< LOD	< LOD	< LOD	< LOD	< LOD	< LOD	< LOD	< LOD	< LOD	< LOD	1.019	5.884	< LOD	< LOD	< LOD	< LOD	< LOD	< LOD	< LOD	< LOD	< LOD	< LOD	< LOD	< LOD	< LOD	< LOD	< LOD	< LOD	< LOD	3.642	< LOD	< LOD	6.844	32.493	3.45	3.006	0.967	1.125
B495/18	Pepper	Vietnam	2017	conventional		0.1		< LOD	< LOD	< LOD	< LOD	< LOD	< LOD	< LOD	< LOD	< LOD	< LOD	< LOD	< LOD	< LOD	< LOD	< LOD	< LOD	< LOD	< LOD	< LOD	< LOD	< LOD	< LOD	0.1	< LOD	< LOD	< LOD	< LOD	< LOD	< LOD	< LOD	< LOD	< LOD	< LOD	< LOD	< LOD	< LOD	< LOD	< LOD	< LOD	< LOD	< LOD	< LOD
B496/18	Pepper	Sri Lanka	2017	conventional		0		< LOD	< LOD	< LOD	< LOD	< LOD	< LOD	< LOD	< LOD	< LOD	< LOD	< LOD	< LOD	< LOD	< LOD	< LOD	< LOD	< LOD	< LOD	< LOD	< LOD	< LOD	< LOD	< LOD	< LOD	< LOD	< LOD	< LOD	< LOD	< LOD	< LOD	< LOD	< LOD	< LOD	< LOD	< LOD	< LOD	< LOD	< LOD	< LOD	< LOD	< LOD	< LOD
B497/18	Pepper	Indonisia	2017	conventional		0		< LOD	< LOD	< LOD	< LOD	< LOD	< LOD	< LOD	< LOD	< LOD	< LOD	< LOD	< LOD	< LOD	< LOD	< LOD	< LOD	< LOD	< LOD	< LOD	< LOD	< LOD	< LOD	< LOD	< LOD	< LOD	< LOD	< LOD	< LOD	< LOD	< LOD	< LOD	< LOD	< LOD	< LOD	< LOD	< LOD	< LOD	< LOD	< LOD	< LOD	< LOD	< LOD
B498/18	Pepper	India	2017	conventional		0		< LOD	< LOD	< LOD	< LOD	< LOD	< LOD	< LOD	< LOD	< LOD	< LOD	< LOD	< LOD	< LOD	< LOD	< LOD	< LOD	< LOD	< LOD	< LOD	< LOD	< LOD	< LOD	< LOD	< LOD	< LOD	< LOD	< LOD	< LOD	< LOD	< LOD	< LOD	< LOD	< LOD	< LOD	< LOD	< LOD	< LOD	< LOD	< LOD	< LOD	< LOD	< LOD
B499/18	Pepper	Vietnam	2017	conventional		0		< LOD	< LOD	< LOD	< LOD	< LOD	< LOD	< LOD	< LOD	< LOD	< LOD	< LOD	< LOD	< LOD	< LOD	< LOD	< LOD	< LOD	< LOD	< LOD	< LOD	< LOD	< LOD	< LOD	< LOD	< LOD	< LOD	< LOD	< LOD	< LOD	< LOD	< LOD	< LOD	< LOD	< LOD	< LOD	< LOD	< LOD	< LOD	< LOD	< LOD	< LOD	< LOD
B500/18	Pepper	Brasil	2017	conventional		0		< LOD	< LOD	< LOD	< LOD	< LOD	< LOD	< LOD	< LOD	< LOD	< LOD	< LOD	< LOD	< LOD	< LOD	< LOD	< LOD	< LOD	< LOD	< LOD	< LOD	< LOD	< LOD	< LOD	< LOD	< LOD	< LOD	< LOD	< LOD	< LOD	< LOD	< LOD	< LOD	< LOD	< LOD	< LOD	< LOD	< LOD	< LOD	< LOD	< LOD	< LOD	< LOD
B501/18	Pepper	India	2017	conventional		0		< LOD	< LOD	< LOD	< LOD	< LOD	< LOD	< LOD	< LOD	< LOD	< LOD	< LOD	< LOD	< LOD	< LOD	< LOD	< LOD	< LOD	< LOD	< LOD	< LOD	< LOD	< LOD	< LOD	< LOD	< LOD	< LOD	< LOD	< LOD	< LOD	< LOD	< LOD	< LOD	< LOD	< LOD	< LOD	< LOD	< LOD	< LOD	< LOD	< LOD	< LOD	< LOD
B502/18	Caraway	Lithuania	2017	conventional		8.503		< LOD	< LOD	< LOD	< LOD	6.668	0.635	< LOD	< LOD	< LOD	< LOD	< LOD	< LOD	0.6	< LOD	< LOD	< LOD	< LOD	< LOD	< LOD	< LOD	< LOD	< LOD	0.1	< LOD	0.5	< LOD	< LOD	< LOD	< LOD	< LOD	< LOD	< LOD	< LOD	< LOD	< LOD	< LOD	< LOD	< LOD	< LOD	< LOD	< LOD	< LOD
B503/18	Caraway	Lithuania	2017	conventional		2.116		< LOD	< LOD	< LOD	< LOD	0.2	< LOD	< LOD	< LOD	< LOD	< LOD	< LOD	< LOD	< LOD	0.2	< LOD	< LOD	0.45	0.304	< LOD	< LOD	< LOD	< LOD	0.262	< LOD	< LOD	0.7	< LOD	< LOD	< LOD	< LOD	< LOD	< LOD	< LOD	< LOD	< LOD	< LOD	< LOD	< LOD	< LOD	< LOD	< LOD	< LOD
B504/18	Majoram	Egypt	2017	conventional		64.067		< LOD	< LOD	< LOD	< LOD	< LOD	< LOD	< LOD	< LOD	1.342	26.387	< LOD	4.098	< LOD	< LOD	0.45	2.715	< LOD	< LOD	< LOD	< LOD	< LOD	< LOD	0.1	0.579	< LOD	< LOD	< LOD	< LOD	< LOD	< LOD	< LOD	< LOD	< LOD	< LOD	< LOD	< LOD	3.343	18.277	< LOD	< LOD	< LOD	4.408
B505/18	Caraway	Germany	2017	conventional		0		< LOD	< LOD	< LOD	< LOD	< LOD	< LOD	< LOD	< LOD	< LOD	< LOD	< LOD	< LOD	< LOD	< LOD	< LOD	< LOD	< LOD	< LOD	< LOD	< LOD	< LOD	< LOD	< LOD	< LOD	< LOD	< LOD	< LOD	< LOD	< LOD	< LOD	< LOD	< LOD	< LOD	< LOD	< LOD	< LOD	< LOD	< LOD	< LOD	< LOD	< LOD	< LOD
B506/18	Ginger	Myanmar	2017	conventional		8.07		< LOD	< LOD	< LOD	< LOD	< LOD	< LOD	< LOD	< LOD	< LOD	< LOD	< LOD	< LOD	< LOD	1.664	< LOD	0.2	0.45	2.068	< LOD	< LOD	< LOD	< LOD	< LOD	< LOD	< LOD	< LOD	< LOD	< LOD	< LOD	< LOD	< LOD	< LOD	< LOD	< LOD	< LOD	< LOD	< LOD	0.968	< LOD	< LOD	< LOD	< LOD
B507/18	Parsley	Germany	2017	conventional		154.685		< LOD	< LOD	< LOD	< LOD	< LOD	< LOD	< LOD	< LOD	< LOD	< LOD	< LOD	< LOD	< LOD	< LOD	5.952	11.842	< LOD	< LOD	< LOD	< LOD	< LOD	< LOD	< LOD	< LOD	< LOD	< LOD	< LOD	< LOD	< LOD	< LOD	< LOD	< LOD	11.083	11.674	< LOD	< LOD	23.851	39.132	21.981	13.899	5.934	9.337
B508/18	Parsley	Germany	2017	conventional		0		< LOD	< LOD	< LOD	< LOD	< LOD	< LOD	< LOD	< LOD	< LOD	< LOD	< LOD	< LOD	< LOD	< LOD	< LOD	< LOD	< LOD	< LOD	< LOD	< LOD	< LOD	< LOD	< LOD	< LOD	< LOD	< LOD	< LOD	< LOD	< LOD	< LOD	< LOD	< LOD	< LOD	< LOD	< LOD	< LOD	< LOD	< LOD	< LOD	< LOD	< LOD	< LOD
B509/18	Basil	Egypt	2017	conventional		0		< LOD	< LOD	< LOD	< LOD	< LOD	< LOD	< LOD	< LOD	< LOD	< LOD	< LOD	< LOD	< LOD	< LOD	< LOD	< LOD	< LOD	< LOD	< LOD	< LOD	< LOD	< LOD	< LOD	< LOD	< LOD	< LOD	< LOD	< LOD	< LOD	< LOD	< LOD	< LOD	< LOD	< LOD	< LOD	< LOD	< LOD	< LOD	< LOD	< LOD	< LOD	< LOD
B510/18	Pepper	Vietnam	2017	conventional		0		< LOD	< LOD	< LOD	< LOD	< LOD	< LOD	< LOD	< LOD	< LOD	< LOD	< LOD	< LOD	< LOD	< LOD	< LOD	< LOD	< LOD	< LOD	< LOD	< LOD	< LOD	< LOD	< LOD	< LOD	< LOD	< LOD	< LOD	< LOD	< LOD	< LOD	< LOD	< LOD	< LOD	< LOD	< LOD	< LOD	< LOD	< LOD	< LOD	< LOD	< LOD	< LOD
B511/18	Pepper	unknown	2017	conventional		0		< LOD	< LOD	< LOD	< LOD	< LOD	< LOD	< LOD	< LOD	< LOD	< LOD	< LOD	< LOD	< LOD	< LOD	< LOD	< LOD	< LOD	< LOD	< LOD	< LOD	< LOD	< LOD	< LOD	< LOD	< LOD	< LOD	< LOD	< LOD	< LOD	< LOD	< LOD	< LOD	< LOD	< LOD	< LOD	< LOD	< LOD	< LOD	< LOD	< LOD	< LOD	< LOD
B512/18	Pepper	Vietnam	2017	conventional		0		< LOD	< LOD	< LOD	< LOD	< LOD	< LOD	< LOD	< LOD	< LOD	< LOD	< LOD	< LOD	< LOD	< LOD	< LOD	< LOD	< LOD	< LOD	< LOD	< LOD	< LOD	< LOD	< LOD	< LOD	< LOD	< LOD	< LOD	< LOD	< LOD	< LOD	< LOD	< LOD	< LOD	< LOD	< LOD	< LOD	< LOD	< LOD	< LOD	< LOD	< LOD	< LOD
B513/18	Pepper	Brasil	2017	conventional		0		< LOD	< LOD	< LOD	< LOD	< LOD	< LOD	< LOD	< LOD	< LOD	< LOD	< LOD	< LOD	< LOD	< LOD	< LOD	< LOD	< LOD	< LOD	< LOD	< LOD	< LOD	< LOD	< LOD	< LOD	< LOD	< LOD	< LOD	< LOD	< LOD	< LOD	< LOD	< LOD	< LOD	< LOD	< LOD	< LOD	< LOD	< LOD	< LOD	< LOD	< LOD	< LOD
B514/18	Pepper	Vietnam	2017	conventional		0		< LOD	< LOD	< LOD	< LOD	< LOD	< LOD	< LOD	< LOD	< LOD	< LOD	< LOD	< LOD	< LOD	< LOD	< LOD	< LOD	< LOD	< LOD	< LOD	< LOD	< LOD	< LOD	< LOD	< LOD	< LOD	< LOD	< LOD	< LOD	< LOD	< LOD	< LOD	< LOD	< LOD	< LOD	< LOD	< LOD	< LOD	< LOD	< LOD	< LOD	< LOD	< LOD
B515/18	Pepper	Brasil	2017	conventional		0		< LOD	< LOD	< LOD	< LOD	< LOD	< LOD	< LOD	< LOD	< LOD	< LOD	< LOD	< LOD	< LOD	< LOD	< LOD	< LOD	< LOD	< LOD	< LOD	< LOD	< LOD	< LOD	< LOD	< LOD	< LOD	< LOD	< LOD	< LOD	< LOD	< LOD	< LOD	< LOD	< LOD	< LOD	< LOD	< LOD	< LOD	< LOD	< LOD	< LOD	< LOD	< LOD
B516/18	Pepper	Vietnam	2017	conventional		0		< LOD	< LOD	< LOD	< LOD	< LOD	< LOD	< LOD	< LOD	< LOD	< LOD	< LOD	< LOD	< LOD	< LOD	< LOD	< LOD	< LOD	< LOD	< LOD	< LOD	< LOD	< LOD	< LOD	< LOD	< LOD	< LOD	< LOD	< LOD	< LOD	< LOD	< LOD	< LOD	< LOD	< LOD	< LOD	< LOD	< LOD	< LOD	< LOD	< LOD	< LOD	< LOD
B517/18	Thyme	Poland	2017	conventional		144.483		< LOD	< LOD	< LOD	< LOD	0.2	1.111	< LOD	< LOD	< LOD	< LOD	< LOD	< LOD	< LOD	< LOD	6.728	14.204	< LOD	< LOD	< LOD	< LOD	< LOD	< LOD	< LOD	< LOD	< LOD	< LOD	< LOD	< LOD	< LOD	< LOD	< LOD	< LOD	7.073	20.167	< LOD	< LOD	21.753	29.406	15.608	11.433	6.497	7.051
B518/18	Parsley	Serbia	2017	conventional		10.917		< LOD	< LOD	< LOD	< LOD	< LOD	< LOD	< LOD	< LOD	0.4	< LOD	0.669	0.1	< LOD	< LOD	< LOD	0.392	< LOD	< LOD	< LOD	< LOD	< LOD	< LOD	0.55	0.1	< LOD	< LOD	< LOD	< LOD	< LOD	< LOD	< LOD	< LOD	< LOD	< LOD	< LOD	< LOD	1.1	2.116	4.159	< LOD	< LOD	1.331
B519/18	Savory	Poland	2017	conventional		0		< LOD	< LOD	< LOD	< LOD	< LOD	< LOD	< LOD	< LOD	< LOD	< LOD	< LOD	< LOD	< LOD	< LOD	< LOD	< LOD	< LOD	< LOD	< LOD	< LOD	< LOD	< LOD	< LOD	< LOD	< LOD	< LOD	< LOD	< LOD	< LOD	< LOD	< LOD	< LOD	< LOD	< LOD	< LOD	< LOD	< LOD	< LOD	< LOD	< LOD	< LOD	< LOD
B520/18	Ginger	Guinea	unknown	conventional		0		< LOD	< LOD	< LOD	< LOD	< LOD	< LOD	< LOD	< LOD	< LOD	< LOD	< LOD	< LOD	< LOD	< LOD	< LOD	< LOD	< LOD	< LOD	< LOD	< LOD	< LOD	< LOD	< LOD	< LOD	< LOD	< LOD	< LOD	< LOD	< LOD	< LOD	< LOD	< LOD	< LOD	< LOD	< LOD	< LOD	< LOD	< LOD	< LOD	< LOD	< LOD	< LOD
B521/18	Pepper	Vietnam	unknown	conventional		0		< LOD	< LOD	< LOD	< LOD	< LOD	< LOD	< LOD	< LOD	< LOD	< LOD	< LOD	< LOD	< LOD	< LOD	< LOD	< LOD	< LOD	< LOD	< LOD	< LOD	< LOD	< LOD	< LOD	< LOD	< LOD	< LOD	< LOD	< LOD	< LOD	< LOD	< LOD	< LOD	< LOD	< LOD	< LOD	< LOD	< LOD	< LOD	< LOD	< LOD	< LOD	< LOD
B522/18	Caraway	Poland	unknown	conventional		0		< LOD	< LOD	< LOD	< LOD	< LOD	< LOD	< LOD	< LOD	< LOD	< LOD	< LOD	< LOD	< LOD	< LOD	< LOD	< LOD	< LOD	< LOD	< LOD	< LOD	< LOD	< LOD	< LOD	< LOD	< LOD	< LOD	< LOD	< LOD	< LOD	< LOD	< LOD	< LOD	< LOD	< LOD	< LOD	< LOD	< LOD	< LOD	< LOD	< LOD	< LOD	< LOD
B523/18	Basil	Egypt	unknown	conventional		142.026		< LOD	< LOD	< LOD	< LOD	< LOD	< LOD	< LOD	< LOD	11.433	119.667	1.149	8.554	< LOD	< LOD	< LOD	< LOD	< LOD	< LOD	< LOD	< LOD	< LOD	< LOD	0.282	0.941	< LOD	< LOD	< LOD	< LOD	< LOD	< LOD	< LOD	< LOD	< LOD	< LOD	< LOD	< LOD	< LOD	< LOD	< LOD	< LOD	< LOD	< LOD
B524/18	Majoram	Germany	unknown	conventional		7.487		< LOD	< LOD	< LOD	< LOD	< LOD	< LOD	< LOD	< LOD	< LOD	< LOD	< LOD	< LOD	< LOD	< LOD	< LOD	0.646	< LOD	< LOD	< LOD	< LOD	< LOD	< LOD	< LOD	< LOD	< LOD	< LOD	< LOD	< LOD	< LOD	< LOD	< LOD	< LOD	< LOD	1.4	< LOD	< LOD	< LOD	1.832	< LOD	2.876	< LOD	0.35
[truncated: 2 more columns]

## Sheet: Comments
Abbreviation	Name	Abbreviation	Name
AcIm	Acetylintermedine	Lc	Lasiocarpine
AcImN	Acetylintermedin-N-oxide	LcN	Lasiocarpin-N-oxide
AcLy	Acetyllycopsamine	Ly	Lycopsamine
AcLyN	Acetyllycopsamin-N-oxide	LyN	Lycopsamin-N-oxide
Em	Echimidine	Mk	Merenskine
EmN	Echimidin-N-oxide	MkN	Merenskin-N-oxide
Ec	Erucifoline	Mx	Merepoxine
EcN	Erucifolin-N-oxide	MxN	Merepoxin-N-oxide
Eu	Europine	Mc	Monocrotaline
EuN	Europin-N-oxide	McN	Monocrotalin-N-oxide
Ht	Heliotrine	Rs	Retrorsine
HtN	Heliotrin-N-oxide	RsN	Retrorsin-N-oxide
Ic	Indicine	Sl	Sceleratine
IcN	Indicin-N-oxide	SlN	Sceleratin-N-oxide
Ig	Integerrimine	Sc	Senecionine
IgN	Integerrimin-N-oxide	ScN	Senecionin-N-oxide
Im	Intermedine	Sp	Seneciphylline
ImN	Intermedin-N-oxide	SpN	Seneciphyllin-N-oxide
Jb	Jacobine	Sv	Senecivernine
JbN	Jacobin-N-oxide	SvN	Senecivernin-N-oxide
Jl	Jacoline	Sk	Senkirkine
JlN	Jacolin-N-oxide	Td	Trichodesmine
